# Supplementary material for: Bis(2,2′-bipyridyl dioxide-κ2 N,N′)bis­(tricyano­methanido)cobalt(II) dihydrate
Source: Acta Crystallogr Sect E Struct Rep Online. 2010 May 19;66(Pt 6):m673–4. doi: 10.1107/S1600536810017435 (PMC2979455; doi:10.1107/S1600536810017435)
Supplement: Supplementary file 1 [file e-66-0m673-sup1.cif]

##############################################################################
###                                                                        ###
###        Electronic paper (Acta Crystallographica Section E)             ###
###                                                                        ###
##############################################################################
#                                                                            #
# This CIF contains the data in a paper accepted for publication in Acta     #
# Crystallographica Section E. It conforms to the requirements of Notes      #
# for Authors for Section E, and has been peer reviewed under the auspices   #
# of the IUCr Commission on Journals.                                        #
#                                                                            #
# Full details of the Crystallographic Information File format               #
# are given in the paper "The Crystallographic Information File (CIF):       #
# a New Standard Archive File for Crystallography" by S. R. Hall, F. H.      #
# Allen and I. D. Brown [Acta Cryst. (1991), A47, 655-685].                  #
#                                                                            #
# The current version of the core CIF dictionary is obtainable from          #
# ftp://ftp.iucr.org/pub/cif_core.dic. The current version number is 2.4.    #
#                                                                            #
# Software is freely available for graphical display of the structure(s) in  #
# this CIF.  For information consult the CIF home page http://www.iucr.org/  #
# cif/home.html                                                              #
#                                                                            #
# This file may be used for bona fide research purposes within the           #
# scientific community so long as proper attribution is given to the journal # 
# article from which it was obtained.                                        #
#                                                                            #
##############################################################################
                                             
data_global
_audit_creation_method     'SHELXL-97'
_journal_date_recd_electronic     2010-04-28
_journal_date_accepted     2010-05-12
_journal_name_full     'Acta Crystallographica, Section E'
_journal_year     2010
_journal_volume     66
_journal_issue      6
_journal_page_first     m673
_journal_page_last     m674
_journal_paper_category     QM
_journal_coeditor_code     DN2560
_publ_contact_author_name     'Dr. Luo Jun'
_publ_contact_author_address
;
School of Pharmacy
Second Military Medical University
Shanghai 200433
People's Republic of China
;
_publ_contact_author_email     junluo30@263.net
_publ_contact_author_fax     '86 21 81871218'
_publ_contact_author_phone     '86 21 81871219'
_publ_section_title
;
Bis(2,2'-bipyridyl
dioxide-\k^2^<i>N</i>,<i>N</i>')bis(tricyanomethanido)cobalt(II) dihydrate
;
loop_
    _publ_author_name
    _publ_author_footnote
    _publ_author_address
    'Li-Juan Qiu' .
;
School of Pharmacy
Second Military Medical University
Shanghai 200433
People's Republic of China
;
    'Jun Luo' .
;
School of Pharmacy
Second Military Medical University
Shanghai 200433
People's Republic of China
;
    'Xin-Rong Zhang' .
;
School of Pharmacy
Second Military Medical University
Shanghai 200433
People's Republic of China
;
    'Bao-Shu Liu' .
;
School of Pharmacy
Second Military Medical University
Shanghai 200433
People's Republic of China
;
data_I
_chemical_name_systematic
;
Bis(2,2'-bipyridyl
dioxide-\k^2^<i>N</i>,<i>N</i>')bis(tricyanomethanido)cobalt(II) dihydrate
;
_chemical_name_common     ?
_chemical_formula_moiety     'C28 H16 Co N10 O4, 2(H2 O)'
_chemical_formula_sum     'C28 H20 Co N10 O6'
_chemical_formula_iupac     '[Co (C4 N3)2 (C10 H8 N2 O2)], 2H2 O'
_chemical_formula_weight     651.47
_chemical_melting_point     ?
_symmetry_cell_setting     monoclinic
_symmetry_space_group_name_H-M     'P 21/c'
_symmetry_space_group_name_Hall     '-P 2ybc'
loop_
    _symmetry_equiv_pos_as_xyz
    'x, y, z'
    '-x, y+1/2, -z+1/2'
    '-x, -y, -z'
    'x, -y-1/2, z-1/2'
_cell_length_a     9.575(3)
_cell_length_b     16.699(6)
_cell_length_c     9.442(3)
_cell_angle_alpha     90.00
_cell_angle_beta     95.307(4)
_cell_angle_gamma     90.00
_cell_volume     1503.3(9)
_cell_formula_units_Z     2
_cell_measurement_reflns_used     887
_cell_measurement_theta_min     2.460
_cell_measurement_theta_max     26.628
_cell_measurement_temperature     293(2)
_exptl_crystal_description     block
_exptl_crystal_colour     orange
_exptl_crystal_size_max     0.15
_exptl_crystal_size_mid     0.12
_exptl_crystal_size_min     0.10
_exptl_crystal_density_diffrn     1.439
_exptl_crystal_density_meas     ?
_exptl_crystal_density_method     'not measured'
_exptl_crystal_F_000     666
_exptl_absorpt_coefficient_mu     0.630
_exptl_absorpt_correction_type     multi-scan
_exptl_absorpt_process_details     '(SADABS; Bruker, 2000)'
_exptl_absorpt_correction_T_min     0.9114
_exptl_absorpt_correction_T_max     0.9397
_exptl_special_details
;
;
_diffrn_ambient_temperature     293(2)
_diffrn_radiation_type     MoK\a
_diffrn_radiation_wavelength     0.71073
_diffrn_radiation_source     'fine-focus sealed tube'
_diffrn_radiation_monochromator     graphite
_diffrn_measurement_device_type     'Bruker SMART APEX CCD area-detector'
_diffrn_measurement_method     'phi and omega scans'
_diffrn_detector_area_resol_mean     ?
_diffrn_reflns_number     7102
_diffrn_reflns_av_R_equivalents     0.0264
_diffrn_reflns_av_sigmaI/netI     0.0322
_diffrn_reflns_theta_min     2.14
_diffrn_reflns_theta_max     27.01
_diffrn_reflns_theta_full     27.01
_diffrn_measured_fraction_theta_max     0.974
_diffrn_measured_fraction_theta_full     0.974
_diffrn_reflns_limit_h_min     -12
_diffrn_reflns_limit_h_max     7
_diffrn_reflns_limit_k_min     -20
_diffrn_reflns_limit_k_max     18
_diffrn_reflns_limit_l_min     -8
_diffrn_reflns_limit_l_max     12
_diffrn_standards_number     ?
_diffrn_standards_interval_count     ?
_diffrn_standards_interval_time     ?
_diffrn_standards_decay_%     2.72
_refine_special_details
;
Refinement of <i>F</i>^2^ against ALL reflections. The weighted <i>R</i>-factor
wR and goodness of fit <i>S</i> are based on <i>F</i>^2^, conventional
<i>R</i>-factors <i>R</i> are based on <i>F</i>, with <i>F</i> set to zero for
negative <i>F</i>^2^. The threshold expression of <i>F</i>^2^ >
\s(<i>F</i>^2^) is used only for calculating <i>R</i>-factors(gt) etc. and is
not relevant to the choice of reflections for refinement. <i>R</i>-factors
based on <i>F</i>^2^ are statistically about twice as large as those based on
<i>F</i>, and <i>R</i>- factors based on ALL data will be even larger.
;
_reflns_number_total     3193
_reflns_number_gt     2511
_reflns_threshold_expression     I>2\s(I)
_refine_ls_structure_factor_coef     Fsqd
_refine_ls_matrix_type     full
_refine_ls_R_factor_all     0.0417
_refine_ls_R_factor_gt     0.0316
_refine_ls_wR_factor_gt     0.0807
_refine_ls_wR_factor_ref     0.0835
_refine_ls_goodness_of_fit_ref     0.994
_refine_ls_restrained_S_all     0.994
_refine_ls_number_reflns     3193
_refine_ls_number_parameters     214
_refine_ls_number_restraints     0
_refine_ls_hydrogen_treatment     constr
_refine_ls_weighting_scheme     calc
_refine_ls_weighting_details
         'calc w=1/[\s^2^(Fo^2^)+(0.0476P)^2^+0.0000P] where P=(Fo^2^+2Fc^2^)/3'
_atom_sites_solution_hydrogens     geom
_atom_sites_solution_primary     direct
_atom_sites_solution_secondary     difmap
_refine_ls_shift/su_max     0.000
_refine_ls_shift/su_mean     0.000
_refine_diff_density_max     0.268
_refine_diff_density_min     -0.205
_refine_ls_extinction_method     none
_refine_ls_extinction_coef     ?
loop_
    _atom_type_symbol
    _atom_type_description
    _atom_type_scat_dispersion_real
    _atom_type_scat_dispersion_imag
    _atom_type_scat_source
    'C' 'C' 0.0033 0.0016
                         'International Tables Vol C Tables 4.2.6.8 and 6.1.1.4'
    'H' 'H' 0.0000 0.0000
                         'International Tables Vol C Tables 4.2.6.8 and 6.1.1.4'
    'N' 'N' 0.0061 0.0033
                         'International Tables Vol C Tables 4.2.6.8 and 6.1.1.4'
    'O' 'O' 0.0106 0.0060
                         'International Tables Vol C Tables 4.2.6.8 and 6.1.1.4'
    'Co' 'Co' 0.3494 0.9721
                         'International Tables Vol C Tables 4.2.6.8 and 6.1.1.4'
_computing_data_collection     'SMART (Bruker, 2000)'
_computing_cell_refinement     'SAINT (Bruker, 2000)'
_computing_data_reduction     'SAINT (Bruker, 2000)'
_computing_structure_solution     'SHELXS97 (Sheldrick, 2008)'
_computing_structure_refinement     'SHELXL97 (Sheldrick, 2008)'
_computing_molecular_graphics
;
ORTEPIII (Burnett & Johnson, 1996), ORTEP-3 for Windows (Farrugia,
1997) and
PLATON (Spek, 2009)
;
_computing_publication_material     'SHELXL97 (Sheldrick, 2008)'
loop_
    _atom_site_type_symbol
    _atom_site_label
    _atom_site_fract_x
    _atom_site_fract_y
    _atom_site_fract_z
    _atom_site_U_iso_or_equiv
    _atom_site_adp_type
    _atom_site_calc_flag
    _atom_site_refinement_flags
    _atom_site_occupancy
    _atom_site_disorder_assembly
    _atom_site_disorder_group
    Co Co1 0.5000 0.5000 0.5000 0.03207(11) Uani d S 1 . .
    O O1 0.63648(11) 0.55420(6) 0.37193(12) 0.0390(3) Uani d . 1 . .
    O O2 0.60938(11) 0.55988(6) 0.66433(12) 0.0390(3) Uani d . 1 . .
    N N1 0.64813(13) 0.63342(7) 0.38754(14) 0.0361(3) Uani d . 1 . .
    N N2 0.74874(13) 0.55615(7) 0.67045(14) 0.0371(3) Uani d . 1 . .
    N N3 0.36144(13) 0.59847(8) 0.48907(16) 0.0451(4) Uani d . 1 . .
    N N4 0.3061(2) 0.85771(11) 0.5359(3) 0.0933(7) Uani d . 1 . .
    N N5 0.0012(2) 0.71277(15) 0.2587(3) 0.1017(8) Uani d . 1 . .
    C C1 0.57248(18) 0.68142(10) 0.29627(19) 0.0447(4) Uani d . 1 . .
    H H1 0.5131 0.6595 0.2229 0.054 Uiso calc R 1 . .
    C C2 0.5829(2) 0.76308(11) 0.3113(2) 0.0519(5) Uani d . 1 . .
    H H2 0.5295 0.7964 0.2487 0.062 Uiso calc R 1 . .
    C C3 0.6710(2) 0.79551(10) 0.4175(2) 0.0524(5) Uani d . 1 . .
    H H3 0.6780 0.8508 0.4283 0.063 Uiso calc R 1 . .
    C C4 0.74983(19) 0.74506(10) 0.5088(2) 0.0476(4) Uani d . 1 . .
    H H4 0.8123 0.7664 0.5802 0.057 Uiso calc R 1 . .
    C C5 0.73654(16) 0.66330(9) 0.49468(18) 0.0374(4) Uani d . 1 . .
    C C6 0.81807(16) 0.60621(9) 0.58911(18) 0.0394(4) Uani d . 1 . .
    C C7 0.96264(18) 0.60478(12) 0.6027(2) 0.0591(5) Uani d . 1 . .
    H H7 1.0118 0.6399 0.5493 0.071 Uiso calc R 1 . .
    C C8 1.0347(2) 0.55240(13) 0.6937(3) 0.0707(6) Uani d . 1 . .
    H H8 1.1323 0.5515 0.7019 0.085 Uiso calc R 1 . .
    C C9 0.9616(2) 0.50173(12) 0.7720(3) 0.0643(6) Uani d . 1 . .
    H H9 1.0092 0.4653 0.8333 0.077 Uiso calc R 1 . .
    C C10 0.8172(2) 0.50427(9) 0.7606(2) 0.0494(5) Uani d . 1 . .
    H H10 0.7673 0.4701 0.8153 0.059 Uiso calc R 1 . .
    C C11 0.29971(16) 0.65579(10) 0.45990(19) 0.0400(4) Uani d . 1 . .
    C C12 0.22334(18) 0.72533(10) 0.4249(2) 0.0471(4) Uani d . 1 . .
    C C13 0.2679(2) 0.79855(12) 0.4860(3) 0.0598(5) Uani d . 1 . .
    C C14 0.1018(2) 0.71979(11) 0.3308(2) 0.0607(5) Uani d . 1 . .
    O O3 0.6888(5) 0.5258(4) 0.0838(8) 0.0781(13) Uani d P 0.63 A 1
    H H3A 0.6797 0.4749 0.0780 0.117 Uiso d PR 0.63 A 1
    H H3B 0.6715 0.5385 0.1685 0.117 Uiso d PR 0.63 A 1
    O O3B 0.6196(10) 0.5240(9) 0.0694(16) 0.108(4) Uani d P 0.37 B 2
    H H3C 0.6343 0.4776 0.0362 0.162 Uiso d PR 0.37 B 2
    H H3D 0.6149 0.5187 0.1591 0.162 Uiso d PR 0.37 B 2
loop_
    _atom_site_aniso_label
    _atom_site_aniso_U_11
    _atom_site_aniso_U_22
    _atom_site_aniso_U_33
    _atom_site_aniso_U_12
    _atom_site_aniso_U_13
    _atom_site_aniso_U_23
    Co1 0.03347(17) 0.02267(16) 0.03967(19) -0.00084(11) 0.00116(12)
                                                                    -0.00023(12)
    O1 0.0486(6) 0.0276(5) 0.0414(6) -0.0048(5) 0.0064(5) -0.0029(5)
    O2 0.0377(6) 0.0376(6) 0.0418(6) -0.0045(5) 0.0037(5) -0.0035(5)
    N1 0.0404(7) 0.0305(7) 0.0378(8) -0.0036(5) 0.0055(6) 0.0028(6)
    N2 0.0399(7) 0.0321(7) 0.0380(8) -0.0036(6) -0.0035(6) -0.0019(6)
    N3 0.0413(8) 0.0309(7) 0.0620(10) 0.0021(6) -0.0015(7) -0.0011(7)
    N4 0.1096(17) 0.0452(11) 0.1228(19) 0.0050(10) -0.0019(14) -0.0175(12)
    N5 0.0858(15) 0.0982(16) 0.1116(19) 0.0178(12) -0.0413(15) 0.0107(13)
    C1 0.0485(10) 0.0441(10) 0.0410(10) -0.0025(7) 0.0006(8) 0.0083(8)
    C2 0.0592(11) 0.0422(10) 0.0548(12) 0.0059(8) 0.0086(9) 0.0175(9)
    C3 0.0689(12) 0.0290(9) 0.0611(13) -0.0025(8) 0.0147(10) 0.0080(8)
    C4 0.0546(11) 0.0361(9) 0.0522(11) -0.0107(8) 0.0053(8) -0.0011(8)
    C5 0.0375(8) 0.0324(8) 0.0421(9) -0.0057(6) 0.0030(7) 0.0019(7)
    C6 0.0389(9) 0.0327(8) 0.0457(10) -0.0061(6) -0.0015(7) 0.0003(7)
    C7 0.0401(10) 0.0592(12) 0.0771(15) -0.0072(9) 0.0000(9) 0.0098(11)
    C8 0.0439(11) 0.0753(15) 0.0897(17) 0.0017(10) -0.0113(11) 0.0099(13)
    C9 0.0636(14) 0.0550(12) 0.0692(15) 0.0087(10) -0.0214(11) 0.0057(10)
    C10 0.0594(11) 0.0387(10) 0.0475(11) -0.0013(8) -0.0091(9) 0.0075(8)
    C11 0.0370(9) 0.0349(9) 0.0481(10) -0.0006(7) 0.0030(7) -0.0011(7)
    C12 0.0464(10) 0.0353(9) 0.0590(12) 0.0099(7) 0.0019(9) 0.0029(8)
    C13 0.0659(13) 0.0389(11) 0.0748(15) 0.0136(9) 0.0073(11) -0.0003(10)
    C14 0.0626(13) 0.0488(11) 0.0688(14) 0.0153(9) -0.0046(11) 0.0099(10)
    O3 0.118(4) 0.0587(17) 0.058(2) 0.012(3) 0.015(3) -0.0030(15)
    O3B 0.164(11) 0.086(4) 0.075(5) 0.034(8) 0.018(8) -0.002(4)
_geom_special_details
;
 All esds (except the esd in the dihedral angle between two l.s. planes)
 are estimated using the full covariance matrix.  The cell esds are taken
 into account individually in the estimation of esds in distances, angles
 and torsion angles; correlations between esds in cell parameters are only
 used when they are defined by crystal symmetry.  An approximate (isotropic)
 treatment of cell esds is used for estimating esds involving l.s. planes.
;
loop_
    _geom_bond_atom_site_label_1
    _geom_bond_atom_site_label_2
    _geom_bond_site_symmetry_2
    _geom_bond_distance
    _geom_bond_publ_flag
    Co1 O2 . 2.0503(11) ?
    Co1 O2 3_666 2.0503(11) ?
    Co1 O1 . 2.0691(11) ?
    Co1 O1 3_666 2.0691(11) ?
    Co1 N3 3_666 2.1093(14) ?
    Co1 N3 . 2.1093(14) ?
    O1 N1 . 1.3346(16) ?
    O2 N2 . 1.3318(16) ?
    N1 C1 . 1.340(2) ?
    N1 C5 . 1.353(2) ?
    N2 C10 . 1.342(2) ?
    N2 C6 . 1.350(2) ?
    N3 C11 . 1.145(2) ?
    N4 C13 . 1.140(3) ?
    N5 C14 . 1.134(3) ?
    C1 C2 . 1.374(3) ?
    C1 H1 . 0.9300 ?
    C2 C3 . 1.362(3) ?
    C2 H2 . 0.9300 ?
    C3 C4 . 1.379(3) ?
    C3 H3 . 0.9300 ?
    C4 C5 . 1.376(2) ?
    C4 H4 . 0.9300 ?
    C5 C6 . 1.478(2) ?
    C6 C7 . 1.378(2) ?
    C7 C8 . 1.367(3) ?
    C7 H7 . 0.9300 ?
    C8 C9 . 1.359(3) ?
    C8 H8 . 0.9300 ?
    C9 C10 . 1.378(3) ?
    C9 H9 . 0.9300 ?
    C10 H10 . 0.9300 ?
    C11 C12 . 1.396(2) ?
    C12 C14 . 1.400(3) ?
    C12 C13 . 1.401(3) ?
    O3 H3A . 0.8567 ?
    O3 H3B . 0.8584 ?
    O3 H3C . 1.0384 ?
    O3 H3D . 1.0555 ?
    O3B H3A . 1.0017 ?
    O3B H3B . 1.0464 ?
    O3B H3C . 0.8522 ?
    O3B H3D . 0.8564 ?
loop_
    _geom_angle_atom_site_label_1
    _geom_angle_atom_site_label_2
    _geom_angle_atom_site_label_3
    _geom_angle_site_symmetry_1
    _geom_angle_site_symmetry_3
    _geom_angle
    _geom_angle_publ_flag
    O2 Co1 O2 . 3_666 180.00(5) ?
    O2 Co1 O1 . . 85.58(5) ?
    O2 Co1 O1 3_666 . 94.42(5) ?
    O2 Co1 O1 . 3_666 94.42(5) ?
    O2 Co1 O1 3_666 3_666 85.58(5) ?
    O1 Co1 O1 . 3_666 180.00(5) ?
    O2 Co1 N3 . 3_666 93.91(5) ?
    O2 Co1 N3 3_666 3_666 86.09(5) ?
    O1 Co1 N3 . 3_666 86.63(5) ?
    O1 Co1 N3 3_666 3_666 93.37(5) ?
    O2 Co1 N3 . . 86.09(5) ?
    O2 Co1 N3 3_666 . 93.91(5) ?
    O1 Co1 N3 . . 93.37(5) ?
    O1 Co1 N3 3_666 . 86.63(5) ?
    N3 Co1 N3 3_666 . 180.0 ?
    N1 O1 Co1 . . 114.83(9) ?
    N2 O2 Co1 . . 116.72(9) ?
    O1 N1 C1 . . 119.17(13) ?
    O1 N1 C5 . . 119.23(12) ?
    C1 N1 C5 . . 121.60(14) ?
    O2 N2 C10 . . 119.10(14) ?
    O2 N2 C6 . . 119.31(12) ?
    C10 N2 C6 . . 121.56(15) ?
    C11 N3 Co1 . . 166.34(15) ?
    N1 C1 C2 . . 119.85(16) ?
    N1 C1 H1 . . 120.1 ?
    C2 C1 H1 . . 120.1 ?
    C3 C2 C1 . . 120.34(16) ?
    C3 C2 H2 . . 119.8 ?
    C1 C2 H2 . . 119.8 ?
    C2 C3 C4 . . 118.89(17) ?
    C2 C3 H3 . . 120.6 ?
    C4 C3 H3 . . 120.6 ?
    C5 C4 C3 . . 120.36(17) ?
    C5 C4 H4 . . 119.8 ?
    C3 C4 H4 . . 119.8 ?
    N1 C5 C4 . . 118.94(15) ?
    N1 C5 C6 . . 118.18(13) ?
    C4 C5 C6 . . 122.86(15) ?
    N2 C6 C7 . . 118.58(16) ?
    N2 C6 C5 . . 118.84(14) ?
    C7 C6 C5 . . 122.49(15) ?
    C8 C7 C6 . . 120.92(19) ?
    C8 C7 H7 . . 119.5 ?
    C6 C7 H7 . . 119.5 ?
    C9 C8 C7 . . 118.97(19) ?
    C9 C8 H8 . . 120.5 ?
    C7 C8 H8 . . 120.5 ?
    C8 C9 C10 . . 120.15(18) ?
    C8 C9 H9 . . 119.9 ?
    C10 C9 H9 . . 119.9 ?
    N2 C10 C9 . . 119.79(17) ?
    N2 C10 H10 . . 120.1 ?
    C9 C10 H10 . . 120.1 ?
    N3 C11 C12 . . 179.43(19) ?
    C11 C12 C14 . . 118.80(16) ?
    C11 C12 C13 . . 119.73(16) ?
    C14 C12 C13 . . 121.46(15) ?
    N4 C13 C12 . . 179.0(2) ?
    N5 C14 C12 . . 176.8(3) ?
    H3A O3 H3B . . 106.1 ?
    H3A O3 H3C . . 32.7 ?
    H3B O3 H3C . . 117.5 ?
    H3A O3 H3D . . 82.0 ?
    H3B O3 H3D . . 36.9 ?
    H3C O3 H3D . . 82.1 ?
    H3A O3B H3B . . 84.0 ?
    H3A O3B H3C . . 34.1 ?
    H3B O3B H3C . . 117.3 ?
    H3A O3B H3D . . 85.3 ?
    H3B O3B H3D . . 37.3 ?
    H3C O3B H3D . . 107.2 ?
loop_
    _geom_hbond_atom_site_label_D
    _geom_hbond_atom_site_label_H
    _geom_hbond_atom_site_label_A
    _geom_hbond_site_symmetry_A
    _geom_hbond_distance_DH
    _geom_hbond_distance_HA
    _geom_hbond_distance_DA
    _geom_hbond_angle_DHA
    O3 H3B O1 . 0.86 2.00 2.851(8) 173.0
    O3B H3D O1 . 0.86 2.09 2.890(15) 155.9
    O3 H3A N4 2_645 0.86 2.24 3.028(8) 152.4
    O3B H3C N4 2_645 0.85 2.21 3.056(15) 173.9
    C1 H1 N4 4_575 0.93 2.55 3.437(3) 160.9
    C4 H4 N5 4_676 0.93 2.38 3.287(3) 164.8
    C10 H10 N4 2_646 0.93 2.48 3.390(3) 164.4
