# Supplementary material for: Bis(2,2′-bipyridyl dioxide-κ2 N,N′)bis­(tricyano­methanido)cobalt(II) dihydrate
Source: Acta Crystallogr Sect E Struct Rep Online. 2010 May 19;66(Pt 6):m673–4. doi: 10.1107/S1600536810017435 (PMC2979455; doi:10.1107/S1600536810017435)
Supplement: Supplementary file 2 [file e-66-0m673-Isup2.hkl]

# 
# h,k,l, Fc-squared, Fo-squared, sigma(Fo-squared) and status flag 
# 
data_I
_shelx_title ' I         P2(1)/c      R = 0.03' 
_shelx_refln_list_code          4 
_shelx_F_calc_maximum      176.95 
_exptl_crystal_F_000       666.00 
_reflns_d_resolution_high  0.7825 
 
loop_ 
 _symmetry_equiv_pos_as_xyz 
 'x, y, z' 
 '-x, y+1/2, -z+1/2' 
 '-x, -y, -z' 
 'x, -y-1/2, z-1/2' 
 
_cell_length_a     9.5750 
_cell_length_b    16.6990 
_cell_length_c     9.4420 
_cell_angle_alpha  90.000 
_cell_angle_beta   95.307 
_cell_angle_gamma  90.000 
 
_shelx_F_squared_multiplier     1.000 
 
loop_ 
 _refln_index_h 
 _refln_index_k 
 _refln_index_l 
 _refln_F_squared_calc 
 _refln_F_squared_meas 
 _refln_F_squared_sigma 
 _refln_observed_status 
   1   0   0     7221.27     7340.10     57.59 o 
   2   0   0     1266.24     1236.72     10.41 o 
   3   0   0     9898.83    10485.87     54.33 o 
   4   0   0     2207.42     2487.27     27.71 o 
   5   0   0       24.71       41.02      2.44 o 
   6   0   0      749.39      689.53     14.52 o 
   7   0   0      720.46      638.29     15.19 o 
   8   0   0      866.90      904.51     19.36 o 
   9   0   0      449.82      397.59     13.85 o 
  10   0   0       21.13       14.02      5.01 o 
  11   0   0       27.49       32.05      9.51 o 
  12   0   0       48.15       39.73     12.68 o 
   1   1   0     1553.02     1458.39     38.14 o 
   2   1   0     4070.82     4141.51     16.09 o 
   3   1   0      910.73     1020.68     11.30 o 
   4   1   0     1004.01     1094.66      7.89 o 
   5   1   0       13.43       13.66      1.46 o 
   6   1   0      197.24      204.12      5.72 o 
   7   1   0        1.06        2.90      2.42 o 
   8   1   0       49.46       44.23      3.84 o 
   9   1   0       24.68       27.67      3.84 o 
  10   1   0        0.14       -0.24      3.49 o 
  11   1   0       82.93       74.98      6.85 o 
  12   1   0       16.43       18.36     10.18 o 
   0   2   0     2216.21     2288.97     49.82 o 
   1   2   0     1451.90     1748.92      9.64 o 
   2   2   0     4785.60     5003.64    230.70 o 
   3   2   0      239.90      230.54      3.96 o 
   4   2   0        3.75       10.17      1.32 o 
   5   2   0       40.50       32.29      1.81 o 
   6   2   0     2304.67     2451.26     19.70 o 
   7   2   0     1609.95     1587.65     16.82 o 
   8   2   0      399.60      411.10      9.44 o 
   9   2   0      846.16      839.37     15.36 o 
  10   2   0       51.33       54.82      5.77 o 
  11   2   0       55.43       67.36      8.53 o 
  12   2   0        4.77        6.27      6.55 o 
   1   3   0     3165.65     3295.32     15.29 o 
   2   3   0      272.90      285.28     12.30 o 
   3   3   0        5.24        4.28      1.11 o 
   4   3   0       13.08       19.01      1.87 o 
   5   3   0       30.65       23.48      1.85 o 
   6   3   0      415.95      432.69      7.62 o 
   7   3   0      133.03      140.97      5.43 o 
   8   3   0        4.58        7.84      2.83 o 
   9   3   0       22.10       25.38      4.32 o 
  10   3   0       33.66       31.58      6.15 o 
  11   3   0        9.16       11.85      6.02 o 
  12   3   0        0.40        2.14      6.48 o 
   0   4   0     9402.94    10056.91    371.13 o 
   1   4   0      110.66       95.18      2.51 o 
   2   4   0     2868.52     2958.83     30.63 o 
   3   4   0     4104.39     4266.86     56.75 o 
   4   4   0     3141.89     3294.87     19.15 o 
   5   4   0      135.83      134.69      3.64 o 
   6   4   0       25.59       18.59      2.39 o 
   7   4   0      285.88      268.19      7.02 o 
   8   4   0      477.00      475.85     12.06 o 
   9   4   0       70.33       70.28      5.89 o 
  10   4   0      186.25      197.46     11.96 o 
  11   4   0      189.28      181.48     11.98 o 
   1   5   0     3911.91     4153.60     73.36 o 
   2   5   0     5791.89     6306.67     54.82 o 
   3   5   0      106.32       97.52      2.92 o 
   4   5   0       33.51       26.39      5.73 o 
   5   5   0       97.03       93.65      3.14 o 
   6   5   0        7.66        6.88      1.96 o 
   7   5   0      164.69      151.11      8.67 o 
   8   5   0       61.34       45.12     13.44 o 
   9   5   0       18.43       12.79      4.73 o 
  10   5   0       26.45       26.91      6.02 o 
  11   5   0        4.97        4.71      5.89 o 
   0   6   0     1068.77     1033.02     30.38 o 
   1   6   0     1952.69     1944.03     32.43 o 
   2   6   0      715.23      685.43     10.33 o 
   3   6   0      784.79      736.48     14.86 o 
   4   6   0     2372.60     2476.83     36.50 o 
   5   6   0     3274.41     3432.47    100.88 o 
   6   6   0     1208.97     1241.79     30.63 o 
   7   6   0       24.80       22.18      4.89 o 
   8   6   0        1.31       -1.48      3.59 o 
   9   6   0      189.71      190.12     11.52 o 
  10   6   0      191.92      186.95     11.84 o 
  11   6   0       54.96       62.26      8.78 o 
   1   7   0      691.03      712.94      8.19 o 
   2   7   0     2615.17     2876.26     19.05 o 
   3   7   0      124.94      113.19      3.93 o 
   4   7   0        1.64        3.71      1.88 o 
   5   7   0      258.55      214.02     22.97 o 
   6   7   0        8.57       11.35      3.09 o 
   7   7   0      277.08      265.14     11.75 o 
   8   7   0       98.96      101.33      8.14 o 
   9   7   0       30.96       25.70      5.71 o 
  10   7   0        4.15        2.22      5.06 o 
  11   7   0        6.39        9.38      6.05 o 
   0   8   0     1128.25     1224.84     12.77 o 
   1   8   0       97.22       91.56      2.97 o 
   2   8   0      666.60      598.85     12.48 o 
   3   8   0     2244.83     2351.11     44.91 o 
   4   8   0     1033.48      990.71     26.50 o 
   5   8   0      630.44      611.57     24.71 o 
   6   8   0     1284.41      957.28    282.43 o 
   7   8   0      556.87      539.12     16.64 o 
   8   8   0       12.15       19.77      4.95 o 
   9   8   0       70.92       66.09      7.55 o 
  10   8   0       76.93       80.22      8.85 o 
  11   8   0       68.17       61.22      9.12 o 
   1   9   0      309.94      363.55     10.62 o 
   2   9   0      146.49      148.31      4.75 o 
   3   9   0       14.79       16.04      2.43 o 
   4   9   0        1.68        1.73      2.02 o 
   5   9   0       16.09       16.14      2.63 o 
   6   9   0       56.37       56.85      4.82 o 
   7   9   0      107.12       92.34      7.83 o 
   8   9   0       34.11       32.72      5.78 o 
   9   9   0       61.55       62.83      7.72 o 
  10   9   0       21.62       20.61      6.49 o 
   0  10   0      167.04      143.49      4.94 o 
   1  10   0        8.29       15.68      1.74 o 
   2  10   0     2714.51     2791.43     21.35 o 
   3  10   0     2061.44     2148.88     34.46 o 
   4  10   0      540.03      516.42      9.75 o 
   5  10   0      218.35      219.67      6.81 o 
   6  10   0     1309.26     1296.21     26.67 o 
   7  10   0      347.90      331.55     16.78 o 
   8  10   0        1.38        0.22      4.30 o 
   9  10   0       79.28       68.66      8.48 o 
  10  10   0      108.31      131.65     11.56 o 
   1  11   0      144.24      170.58     11.25 o 
   2  11   0      148.15      151.98      5.34 o 
   3  11   0        1.30        1.71      2.20 o 
   4  11   0      149.86      144.93      5.63 o 
   5  11   0      175.54      181.07      7.04 o 
   6  11   0       10.12       11.73      3.82 o 
   7  11   0      881.57      854.67     22.06 o 
   8  11   0        0.00       -0.35      4.70 o 
   9  11   0       81.79       73.34      8.94 o 
  10  11   0       37.84       40.90      8.50 o 
   0  12   0      187.83      163.24     11.69 o 
   1  12   0      598.66      593.84     10.06 o 
   2  12   0      610.28      571.46     10.19 o 
   3  12   0     1579.56     1542.12     19.81 o 
   4  12   0      883.65      887.15     16.41 o 
   5  12   0      258.86      248.48      7.68 o 
   6  12   0       57.19       52.65      5.36 o 
   7  12   0       12.15       14.99      6.43 o 
   8  12   0       58.39       55.47      8.03 o 
   9  12   0      230.11      216.19     13.83 o 
   1  13   0        0.46        1.01      2.67 o 
   2  13   0      922.89      963.54     16.78 o 
   3  13   0      124.07      114.86      5.38 o 
   4  13   0       31.50       33.65      3.65 o 
   5  13   0      585.27      571.16     11.93 o 
   6  13   0      126.90      117.54      7.34 o 
   7  13   0       37.89       30.88      6.43 o 
   8  13   0       93.51       97.87      9.79 o 
   9  13   0       55.64       61.82      9.12 o 
   0  14   0     1041.92     1045.39     32.38 o 
   1  14   0      269.67      281.58     12.04 o 
   2  14   0      261.83      221.58     13.20 o 
   3  14   0      123.48      128.59      5.79 o 
   4  14   0      247.38      255.03      8.30 o 
   5  14   0      403.85      413.68     10.58 o 
   6  14   0      293.18      282.72     14.05 o 
   7  14   0      223.64      206.97     14.10 o 
   8  14   0      127.45      126.96     11.06 o 
   1  15   0      592.19      568.19     17.64 o 
   2  15   0       85.33       71.37      7.11 o 
   3  15   0        0.00       -0.06      2.67 o 
   4  15   0        2.90        1.28      2.71 o 
   5  15   0       18.99       16.26      3.58 o 
   6  15   0        3.73       -0.48      4.02 o 
   7  15   0       45.86       33.53      7.55 o 
   8  15   0        3.21        6.29      6.91 o 
   0  16   0      509.62      487.89     24.20 o 
   1  16   0      582.44      500.84     17.35 o 
   2  16   0      441.25      434.93     16.23 o 
   3  16   0      237.80      244.16     12.39 o 
   4  16   0      113.45      132.49      6.71 o 
   5  16   0       10.00       13.99      4.45 o 
   6  16   0       49.69       50.46      6.39 o 
   7  16   0      110.13      123.27     11.13 o 
   8  16   0      109.22      122.65     12.08 o 
   1  17   0       43.22       42.63      6.37 o 
   2  17   0       34.13       31.81      5.94 o 
   3  17   0       31.30       29.86      5.91 o 
   4  17   0        1.16       -0.81      4.32 o 
   5  17   0        9.57       12.42      6.36 o 
   6  17   0        4.96        2.38      4.89 o 
   7  17   0        2.64       -0.11      6.78 o 
   0  18   0      926.69      906.18     35.72 o 
   1  18   0       49.16       58.26      7.54 o 
   2  18   0      163.14      167.68     11.57 o 
   3  18   0      277.57      280.80     14.75 o 
   4  18   0      144.84      142.32     11.25 o 
   5  18   0        1.67        5.84      8.35 o 
   6  18   0       40.23       32.72     11.18 o 
   1  19   0       26.44       22.36      6.49 o 
   2  19   0       55.03       53.42      8.03 o 
   3  19   0        0.16        1.58      5.37 o 
   4  19   0        0.73        2.10      5.61 o 
   5  19   0        0.47       -1.50      9.68 o 
   0  20   0      765.02      776.49     36.06 o 
   1  20   0      151.57      152.70     12.33 o 
   2  20   0       17.46       15.09      7.01 o 
   3  20   0        5.61        0.74      6.31 o 
   4  20   0      110.23      153.73     17.52 o 
 -12   1   1       56.26       53.10      8.96 o 
 -11   1   1       46.80       59.54      6.44 o 
 -10   1   1       92.77       83.20      5.49 o 
  -9   1   1      279.82      268.69      8.37 o 
  -8   1   1      393.54      400.21      9.38 o 
  -7   1   1      954.53      917.50     33.71 o 
  -6   1   1      380.68      349.90     10.20 o 
  -5   1   1      537.81      520.39     21.04 o 
  -4   1   1     1636.84     1547.36     18.74 o 
  -3   1   1       38.01       34.19      1.72 o 
  -2   1   1       59.89       64.53      1.97 o 
  -1   1   1     7960.93     8517.85     45.40 o 
   0   1   1    18060.87    17960.49    150.72 o 
   1   1   1      172.40      198.96      2.41 o 
   2   1   1     7609.14     6460.94    507.08 o 
   3   1   1     1817.67     1677.02     72.44 o 
   4   1   1        6.81        5.47      1.26 o 
   5   1   1      116.21      154.29      3.39 o 
   6   1   1     1147.75     1259.05     15.01 o 
   7   1   1     1388.07     1451.73     25.96 o 
   8   1   1     1323.66     1351.53     19.28 o 
   9   1   1      542.57      534.30     11.39 o 
  10   1   1        9.54       10.53      4.19 o 
  11   1   1        8.31        5.47      5.30 o 
  12   1   1        8.11       14.52      9.51 o 
 -12   2   1       16.22       12.96      7.16 o 
 -11   2   1       51.67       53.35      8.52 o 
 -10   2   1       18.14       10.75      4.05 o 
  -9   2   1        5.15        6.96      3.06 o 
  -8   2   1       56.29       48.92      4.53 o 
  -7   2   1        4.11        9.36      2.93 o 
  -6   2   1        0.11       -0.43      2.38 o 
  -5   2   1      532.72      596.94      7.96 o 
  -4   2   1      112.12      103.00      3.23 o 
  -3   2   1      741.16      793.22      6.29 o 
  -2   2   1       16.55       12.91      1.76 o 
  -1   2   1     6521.77     6530.68     48.07 o 
   0   2   1       24.12       27.05      3.67 o 
   1   2   1      273.87      322.26      4.07 o 
   2   2   1        0.00        1.06      0.77 o 
   3   2   1        7.46        8.50      1.74 o 
   4   2   1      378.51      385.08      6.43 o 
   5   2   1        3.80        3.40      1.41 o 
   6   2   1      217.93      224.61      5.26 o 
   7   2   1       36.69       33.79      3.93 o 
   8   2   1       62.28       47.55      4.12 o 
   9   2   1      231.04      214.93      8.86 o 
  10   2   1       18.27       17.41      5.18 o 
  11   2   1        0.08       -2.07      5.25 o 
 -12   3   1       47.35       52.63      8.97 o 
 -11   3   1       55.25       63.97      8.36 o 
 -10   3   1      158.99      150.19      8.36 o 
  -9   3   1      237.73      237.21      9.32 o 
  -8   3   1      253.51      224.64      8.25 o 
  -7   3   1      335.52      337.26      9.22 o 
  -6   3   1      335.63      308.97      8.21 o 
  -5   3   1     1882.98     1905.60     13.37 o 
  -4   3   1     3401.46     3431.24     28.12 o 
  -3   3   1     2163.01     2193.15     12.85 o 
  -2   3   1     2274.62     2296.23     14.22 o 
  -1   3   1     3681.44     3871.28     36.80 o 
   0   3   1       10.52       17.56      0.92 o 
   1   3   1     2611.38     2792.71     19.62 o 
   2   3   1     2992.65     2915.86     22.70 o 
   3   3   1     1515.92     1435.08     17.95 o 
   4   3   1       23.50       16.60      1.55 o 
   5   3   1      513.83      494.88      6.07 o 
   6   3   1     1072.46     1093.79     15.11 o 
   7   3   1      522.49      538.06      9.74 o 
   8   3   1      573.37      567.82     18.03 o 
   9   3   1      167.28      164.30      9.86 o 
  10   3   1      100.28      112.91      9.18 o 
  11   3   1      191.75      186.18     11.96 o 
 -12   4   1       11.09       13.36     10.52 o 
 -11   4   1        2.95        6.38      5.84 o 
 -10   4   1       18.13       16.44      4.39 o 
  -9   4   1       52.52       47.51      5.10 o 
  -8   4   1        0.27        0.36      3.57 o 
  -7   4   1      131.72      139.06      6.22 o 
  -6   4   1        8.47        7.87      2.71 o 
  -5   4   1       48.28       51.10      2.27 o 
  -4   4   1      144.32      136.62      3.23 o 
  -3   4   1      270.19      299.01     11.32 o 
  -2   4   1      650.69      646.96      6.92 o 
  -1   4   1     2148.20     2273.12     12.95 o 
   0   4   1     6469.84     6682.71    223.40 o 
   1   4   1      623.54      673.31      9.41 o 
   2   4   1      494.66      523.77     14.16 o 
   3   4   1      206.05      226.33      3.70 o 
   4   4   1      800.77      768.79      8.31 o 
   5   4   1      938.11     1026.16     10.47 o 
   6   4   1      656.16      676.70      9.76 o 
   7   4   1       61.45       55.56      4.55 o 
   8   4   1       45.38       51.05      5.94 o 
   9   4   1        7.25        3.91      3.93 o 
  10   4   1        0.19       -2.19      4.24 o 
  11   4   1       32.68       27.88      6.67 o 
 -11   5   1      160.67      173.77     12.50 o 
 -10   5   1      227.14      237.48     12.98 o 
  -9   5   1       73.93       79.30      7.76 o 
  -8   5   1      560.16      547.92     17.18 o 
  -7   5   1      275.20      252.53     10.91 o 
  -6   5   1       12.48       14.29      2.83 o 
  -5   5   1      989.20      974.06     15.59 o 
  -4   5   1     1845.47     1848.50     13.83 o 
  -3   5   1     6003.16     6155.05    115.14 o 
  -2   5   1      902.73      814.66      8.43 o 
  -1   5   1     1428.40     1440.08     64.77 o 
   0   5   1     1085.04     1120.89     10.09 o 
   1   5   1       89.48       71.93      2.70 o 
   2   5   1     4942.64     5127.70     35.18 o 
   3   5   1     5226.66     5531.40     59.52 o 
   4   5   1     3562.82     3665.27     80.33 o 
   5   5   1     1804.50     1613.45    153.62 o 
   6   5   1      149.27      132.12      4.86 o 
   7   5   1       92.17       84.89      6.78 o 
   8   5   1       97.60       92.83      7.48 o 
   9   5   1       51.73       49.06      6.41 o 
  10   5   1      239.96      228.93     12.39 o 
  11   5   1      118.39      127.68     10.73 o 
 -11   6   1        7.24        4.95      6.13 o 
 -10   6   1       82.95       91.52      9.02 o 
  -9   6   1        0.00        0.32      3.89 o 
  -8   6   1       70.53       60.85      6.66 o 
  -7   6   1      345.66      352.57     13.28 o 
  -6   6   1       48.63       47.99      4.07 o 
  -5   6   1       11.27       12.30      2.00 o 
  -4   6   1      138.93      123.35      3.77 o 
  -3   6   1       16.90       22.43      1.81 o 
  -2   6   1     1054.99     1168.95     19.45 o 
  -1   6   1     2378.60     2545.03     29.37 o 
   0   6   1        0.08        1.89      0.95 o 
   1   6   1      143.14      161.61      2.87 o 
   2   6   1        2.23        1.25      1.51 o 
   3   6   1       55.77       51.66      2.97 o 
   4   6   1       55.15       56.03      2.37 o 
   5   6   1       41.29       44.99      2.70 o 
   6   6   1       19.37       13.26      2.92 o 
   7   6   1      291.51      247.16     11.01 o 
   8   6   1        1.76        3.96      3.83 o 
   9   6   1       98.69       87.53      8.02 o 
  10   6   1        7.69        7.77      5.13 o 
  11   6   1        6.95        9.46      6.34 o 
 -11   7   1       62.34       68.59      9.08 o 
 -10   7   1      100.87      106.98     10.07 o 
  -9   7   1      190.98      207.94     12.10 o 
  -8   7   1       23.26       23.03      5.02 o 
  -7   7   1      757.97      739.12     18.99 o 
  -6   7   1      514.72      494.34     10.97 o 
  -5   7   1     1715.04     1633.24     75.70 o 
  -4   7   1     1287.87     1322.48     10.85 o 
  -3   7   1      696.22      663.21      7.24 o 
  -2   7   1       34.82       29.40      2.31 o 
  -1   7   1      428.99      390.64     13.29 o 
   0   7   1      178.56      142.22      3.07 o 
   1   7   1     3137.86     3268.53     20.73 o 
   2   7   1     2908.57     2978.87     21.90 o 
   3   7   1     1291.65     1135.72     12.31 o 
   4   7   1     1815.46     1786.15     16.37 o 
   5   7   1     1481.66     1416.93     20.34 o 
   6   7   1      900.11      838.42     35.05 o 
   7   7   1       81.10       77.77      6.97 o 
   8   7   1      264.13      279.15     12.70 o 
   9   7   1      182.06      185.79     11.27 o 
  10   7   1       68.63       64.03      8.02 o 
  11   7   1       22.00       22.96      7.25 o 
 -11   8   1       12.23       12.26      7.09 o 
 -10   8   1        1.22        1.63      5.37 o 
  -9   8   1       89.37       82.91      8.48 o 
  -8   8   1       27.30       28.95      5.64 o 
  -7   8   1      173.74      156.11     17.69 o 
  -6   8   1        6.68        9.13      3.07 o 
  -5   8   1       52.34       41.36      3.99 o 
  -4   8   1      114.49      108.96      4.34 o 
  -3   8   1       19.01       29.15      2.12 o 
  -2   8   1      145.70      150.90      4.40 o 
  -1   8   1     2842.77     3205.21     47.54 o 
   0   8   1      102.46      104.98      2.87 o 
   1   8   1      195.52      179.71      3.41 o 
   2   8   1      921.17      947.17     11.38 o 
   3   8   1      143.50      132.93      4.86 o 
   4   8   1       87.94       82.70      4.03 o 
   5   8   1      144.11      150.63      5.34 o 
   6   8   1      117.58      112.32      6.11 o 
   7   8   1      136.86      124.02      8.62 o 
   8   8   1      343.02      354.37     14.52 o 
   9   8   1        7.90        6.30      4.65 o 
  10   8   1        4.80        6.24      5.72 o 
 -10   9   1       30.96       33.09      7.48 o 
  -9   9   1       19.82       16.51      5.70 o 
  -8   9   1       70.40       69.39      7.84 o 
  -7   9   1     1799.53     1785.66     50.91 o 
  -6   9   1      325.23      310.51     25.87 o 
  -5   9   1      335.09      303.08     11.16 o 
  -4   9   1      610.02      580.50      9.70 o 
  -3   9   1     4920.60     5281.33     78.85 o 
  -2   9   1      440.82      410.17      7.51 o 
  -1   9   1      722.62      740.41      8.41 o 
   0   9   1      323.82      292.20      4.90 o 
   1   9   1       61.04       99.17      2.89 o 
   2   9   1     3362.39     3557.37     24.31 o 
   3   9   1      543.78      538.17      9.31 o 
   4   9   1      561.17      483.72     10.93 o 
   5   9   1      180.43      155.59      5.54 o 
   6   9   1     1556.04     1544.77     21.68 o 
   7   9   1      128.43      132.93      8.96 o 
   8   9   1      116.18      124.30      9.22 o 
   9   9   1       38.81       34.59      6.60 o 
  10   9   1      163.91      164.70     16.27 o 
 -10  10   1        0.18        0.27      6.25 o 
  -9  10   1        0.90        0.19      5.55 o 
  -8  10   1       97.36       92.90      8.74 o 
  -7  10   1      198.53      186.44     10.68 o 
  -6  10   1        0.10        0.07      3.01 o 
  -5  10   1       12.19        9.61      2.43 o 
  -4  10   1       34.00       33.72      3.01 o 
  -3  10   1      136.79      140.10      5.08 o 
  -2  10   1      128.15      136.43      5.62 o 
  -1  10   1      506.47      522.68      7.10 o 
   0  10   1      204.08      198.83      6.64 o 
   1  10   1        9.65       12.53      2.64 o 
   2  10   1       10.00        9.38      2.35 o 
   3  10   1       78.96       75.55      4.02 o 
   4  10   1       33.52       32.47      3.20 o 
   5  10   1      126.27      120.11      5.30 o 
   6  10   1        4.82        9.52      3.66 o 
   7  10   1       10.45       11.52      4.60 o 
   8  10   1       38.36       36.00      6.22 o 
   9  10   1        5.53        3.31      5.37 o 
  10  10   1        0.05       -1.92      5.84 o 
 -10  11   1      161.68      166.17     12.80 o 
  -9  11   1      370.96      346.92     16.17 o 
  -8  11   1       42.08       40.94      6.84 o 
  -7  11   1      498.83      466.74     19.11 o 
  -6  11   1       88.66       81.18      5.81 o 
  -5  11   1      108.36      104.19      5.12 o 
  -4  11   1      110.34      102.82      4.80 o 
  -3  11   1      653.60      647.24     10.72 o 
  -2  11   1      586.72      584.29     37.87 o 
  -1  11   1      817.88      835.93     10.83 o 
   0  11   1      389.46      376.39      6.98 o 
   1  11   1      924.28      850.15     35.79 o 
   2  11   1     1436.88     1444.12     19.39 o 
   3  11   1      564.56      536.15     17.94 o 
   4  11   1     1034.15     1026.42     14.43 o 
   5  11   1     1162.23     1128.34     15.81 o 
   6  11   1     1089.08     1042.71     19.01 o 
   7  11   1       76.92       67.31      7.42 o 
   8  11   1       38.86       32.59      6.37 o 
   9  11   1       65.87       61.99      8.48 o 
  -9  12   1       35.12       29.12      7.53 o 
  -8  12   1       23.73       24.35      6.60 o 
  -7  12   1        0.06        2.73      4.78 o 
  -6  12   1       66.90       74.59      6.09 o 
  -5  12   1       62.15       59.89      4.25 o 
  -4  12   1      111.63      117.71      5.35 o 
  -3  12   1       36.06       37.56      3.37 o 
  -2  12   1      612.52      595.82     12.20 o 
  -1  12   1        2.98        2.80      2.16 o 
   0  12   1        1.35        2.80      2.32 o 
   1  12   1      721.65      691.09     11.21 o 
   2  12   1     1220.81     1236.60     15.78 o 
   3  12   1       13.67        5.84      2.43 o 
   4  12   1       52.08       52.60      4.14 o 
   5  12   1      319.55      307.59      8.70 o 
   6  12   1      374.01      366.50     13.35 o 
   7  12   1      226.05      212.72     12.21 o 
   8  12   1       45.22       43.49      7.28 o 
   9  12   1      115.65      113.75     15.43 o 
  -9  13   1       36.95       38.76      8.10 o 
  -8  13   1      139.41      138.34     11.09 o 
  -7  13   1       94.68       92.77      8.94 o 
  -6  13   1       52.25       50.58      5.48 o 
  -5  13   1      824.85      822.36     16.74 o 
  -4  13   1      930.23      905.66     14.28 o 
  -3  13   1      602.21      592.66     11.94 o 
  -2  13   1       77.39       85.83      4.61 o 
  -1  13   1     1443.76     1499.43     26.50 o 
   0  13   1     1048.54     1039.52     21.95 o 
   1  13   1      121.65      144.53      5.61 o 
   2  13   1       12.00       17.40      2.84 o 
   3  13   1       72.66       69.20      4.61 o 
   4  13   1      706.41      680.16     12.92 o 
   5  13   1      476.49      466.50     11.07 o 
   6  13   1       98.01      110.57      7.38 o 
   7  13   1       76.41       76.36      8.24 o 
   8  13   1      298.34      282.22     14.80 o 
   9  13   1       79.65       78.32     11.85 o 
  -9  14   1        0.17       -4.87      6.95 o 
  -8  14   1        0.00        0.01      5.91 o 
  -7  14   1        3.73        0.98      5.31 o 
  -6  14   1        1.16        1.89      3.93 o 
  -5  14   1      111.41      108.02      7.00 o 
  -4  14   1      107.32      105.13      5.61 o 
  -3  14   1       20.25       21.36      3.34 o 
  -2  14   1      563.83      533.58     28.96 o 
  -1  14   1      589.88      576.73     17.11 o 
   0  14   1       36.36       40.69      5.84 o 
   1  14   1      232.17      231.16     11.03 o 
   2  14   1      117.03      111.58      5.55 o 
   3  14   1       21.58       18.57      3.21 o 
   4  14   1       28.78       27.56      3.77 o 
   5  14   1        5.95        4.83      3.00 o 
   6  14   1       95.72       94.02      7.20 o 
   7  14   1       14.18       14.08      6.00 o 
   8  14   1       33.21       33.92      7.65 o 
  -8  15   1       52.46       50.76      9.08 o 
  -7  15   1      144.57      141.57     11.32 o 
  -6  15   1      166.95      154.03      8.77 o 
  -5  15   1      139.94      141.40      8.16 o 
  -4  15   1       29.07       24.35      3.68 o 
  -3  15   1      279.72      271.27     15.52 o 
  -2  15   1      972.51      923.26     33.71 o 
  -1  15   1      595.52      576.28     20.78 o 
   0  15   1        2.49        5.36      3.85 o 
   1  15   1      466.87      474.53     16.33 o 
   2  15   1     1141.77     1099.40     19.76 o 
   3  15   1      486.69      467.11     11.20 o 
   4  15   1       33.67       37.30      4.09 o 
   5  15   1       57.54       59.90      4.99 o 
   6  15   1      132.67      136.38      8.57 o 
   7  15   1      140.46      154.32     11.80 o 
   8  15   1      130.51      148.82     16.19 o 
  -8  16   1        0.37        3.96      7.70 o 
  -7  16   1       12.16       13.65      7.22 o 
  -6  16   1        0.00       -2.07      4.30 o 
  -5  16   1        4.92        4.69      4.16 o 
  -4  16   1        1.57       -1.96      3.77 o 
  -3  16   1        2.54        2.52      3.93 o 
  -2  16   1       14.02       19.38      5.09 o 
  -1  16   1       29.15       29.85      5.59 o 
   0  16   1       23.56       24.91      4.82 o 
   1  16   1        0.31        2.97      3.64 o 
   2  16   1        0.03        1.72      3.73 o 
   3  16   1        3.52        2.93      3.24 o 
   4  16   1       11.86       14.96      3.49 o 
   5  16   1        6.96        6.33      3.41 o 
   6  16   1       13.76       10.74      4.91 o 
   7  16   1        6.67        8.78      7.07 o 
  -7  17   1       50.78       52.69      9.00 o 
  -6  17   1       19.94       23.23      7.14 o 
  -5  17   1      244.63      242.03     19.87 o 
  -4  17   1      443.77      447.03     17.51 o 
  -3  17   1       44.51       51.17      6.99 o 
  -2  17   1        1.56        7.17      4.53 o 
  -1  17   1      630.63      628.16     20.35 o 
   0  17   1     1068.15     1036.69     25.85 o 
   1  17   1      178.26      161.58     10.85 o 
   2  17   1       58.02       56.80      7.13 o 
   3  17   1      116.60      104.79      9.23 o 
   4  17   1      113.33      126.63      8.13 o 
   5  17   1       49.95       58.53      5.74 o 
   6  17   1      116.24      125.04      9.18 o 
   7  17   1      167.72      189.72     14.15 o 
  -6  18   1        1.11       -0.50      8.68 o 
  -5  18   1       23.02       24.71     10.35 o 
  -4  18   1       27.26       22.77      6.60 o 
  -3  18   1        7.80        7.83      5.09 o 
  -2  18   1       59.85       59.36      7.79 o 
  -1  18   1       18.00       18.44      5.67 o 
   0  18   1        0.53        3.68      4.82 o 
   1  18   1       10.25       12.88      5.52 o 
   2  18   1       84.77       70.28      8.25 o 
   3  18   1        9.37        4.70      5.09 o 
   4  18   1       28.98       31.22      6.97 o 
   5  18   1       49.49       58.85      9.02 o 
   6  18   1        6.12        7.40      5.73 o 
  -5  19   1       78.82       90.47     15.19 o 
  -4  19   1       73.16       74.22      9.44 o 
  -3  19   1       48.16       39.54      7.37 o 
  -2  19   1       68.39       78.53      9.08 o 
  -1  19   1      485.20      495.84     31.38 o 
   0  19   1      527.55      565.14     21.18 o 
   1  19   1       24.39       36.89      7.37 o 
   2  19   1      114.73      103.41     10.09 o 
   3  19   1       80.28       82.91      9.68 o 
   4  19   1       81.44       92.95     15.36 o 
   5  19   1       56.69       66.43     14.35 o 
  -4  20   1       12.40       10.94      6.95 o 
  -3  20   1        0.16        1.29      6.31 o 
  -2  20   1        2.37        4.34      6.13 o 
  -1  20   1        0.19        3.90      6.34 o 
   0  20   1       33.12       44.20      8.73 o 
   1  20   1        3.43        0.15      6.05 o 
   2  20   1       22.78       19.28      7.26 o 
   3  20   1        0.94        2.29      6.37 o 
   4  20   1       18.83       16.19     10.02 o 
 -12   0   2      106.49       96.31     14.69 o 
 -11   0   2      120.36      129.19     10.35 o 
 -10   0   2       99.11      111.16      8.68 o 
  -9   0   2      119.13      125.02      8.68 o 
  -8   0   2      186.80      208.31     13.52 o 
  -7   0   2      259.77      240.19     13.19 o 
  -6   0   2     1064.79     1032.04     25.37 o 
  -5   0   2     9697.11    10027.89     86.47 o 
  -4   0   2     3683.82     4105.61     46.57 o 
  -3   0   2     1249.67     1206.13     11.52 o 
  -2   0   2    23212.67    24686.24    111.33 o 
  -1   0   2    19192.99    19547.11    126.02 o 
   0   0   2     5117.80     5435.60     44.90 o 
   1   0   2     5332.76     5710.84     33.63 o 
   2   0   2     1218.00     1452.41     13.10 o 
   3   0   2     1350.86     1362.41     20.61 o 
   4   0   2      661.46      707.39     12.35 o 
   5   0   2     2234.94     2220.05     93.89 o 
   6   0   2      660.09      703.01     62.43 o 
   7   0   2     1642.58     1474.53     22.87 o 
   8   0   2      749.13      722.24     17.03 o 
   9   0   2      389.26      384.24     13.36 o 
  10   0   2       11.31       13.36      7.01 o 
 -12   1   2        1.25        1.82      5.12 o 
 -11   1   2        6.28       10.08      4.63 o 
 -10   1   2        3.94        2.69      3.13 o 
  -9   1   2       15.74       13.47      3.73 o 
  -8   1   2       12.98       13.98      3.96 o 
  -7   1   2       25.67       20.90      4.02 o 
  -6   1   2       29.27       27.79      4.23 o 
  -5   1   2       42.86       42.21      4.41 o 
  -4   1   2     1292.93     1374.36     12.05 o 
  -3   1   2     1051.82     1075.11      8.07 o 
  -2   1   2     4292.14     4550.08     20.12 o 
  -1   1   2      259.46      254.30      7.84 o 
   0   1   2     2739.67     2861.37     32.21 o 
   1   1   2     3725.56     4033.44     19.13 o 
   2   1   2     1659.49     1685.12     17.03 o 
   3   1   2       21.62       20.26      1.54 o 
   4   1   2      144.87       84.16     24.26 o 
   5   1   2       56.40       59.43      2.57 o 
   6   1   2        0.82        0.12      1.71 o 
   7   1   2       22.68       20.61      2.89 o 
   8   1   2        2.71        1.75      2.47 o 
   9   1   2      296.11      276.81      8.20 o 
  10   1   2        2.77        4.81      4.77 o 
  11   1   2        2.05       -2.17      7.34 o 
 -12   2   2       79.88       90.09      8.31 o 
 -11   2   2       29.80       35.34      5.85 o 
 -10   2   2      233.74      235.67      8.62 o 
  -9   2   2        5.04        5.95      3.40 o 
  -8   2   2       11.96       11.34      3.30 o 
  -7   2   2      240.23      251.55      9.78 o 
  -6   2   2     1562.44     1489.24     21.55 o 
  -5   2   2      842.07      825.00      9.44 o 
  -4   2   2        5.55        6.05      1.18 o 
  -3   2   2     2216.91     2302.91     14.12 o 
  -2   2   2    31309.80    31777.03    112.36 o 
  -1   2   2     9087.01     9069.76    153.56 o 
   0   2   2      271.89      259.88      6.17 o 
   1   2   2     2917.96     3240.83     24.60 o 
   2   2   2     3481.30     3890.82     21.32 o 
   3   2   2     1061.52     1009.23     14.96 o 
   4   2   2       41.56       68.09      8.70 o 
   5   2   2      721.40      727.73     28.71 o 
   6   2   2      728.43      764.47     16.58 o 
   7   2   2      297.44      295.11     15.69 o 
   8   2   2      494.14      462.63      9.91 o 
   9   2   2       71.43       72.36      6.85 o 
  10   2   2      251.05      264.08     12.70 o 
  11   2   2       96.70       95.28      9.56 o 
 -12   3   2        2.65        3.20      6.80 o 
 -11   3   2       29.86       27.44      5.62 o 
 -10   3   2       82.86       82.17      8.25 o 
  -9   3   2       77.00       69.95      5.92 o 
  -8   3   2        4.69        8.54      3.21 o 
  -7   3   2      433.00      438.55     10.65 o 
  -6   3   2      330.88      314.89     11.85 o 
  -5   3   2      811.63      867.60     21.25 o 
  -4   3   2       15.66       13.40      1.58 o 
  -3   3   2        3.09        0.81      1.45 o 
  -2   3   2      589.59      497.26    187.03 o 
  -1   3   2        2.97        2.20      1.47 o 
   0   3   2     9300.79     9785.45     42.33 o 
   1   3   2     2787.50     2898.16     29.74 o 
   2   3   2      556.14      640.79      5.56 o 
   3   3   2      134.25      142.59      2.96 o 
   4   3   2     1165.40     1251.72     32.53 o 
   5   3   2        0.00       -0.37      1.46 o 
   6   3   2      246.45      239.32      4.89 o 
   7   3   2        9.56       10.52      2.63 o 
   8   3   2       83.99       87.07      7.19 o 
   9   3   2        4.21        4.79      3.81 o 
  10   3   2        0.82        0.15      4.27 o 
  11   3   2       34.29       38.88      7.49 o 
 -11   4   2       94.02       94.31      7.69 o 
 -10   4   2       66.54       72.91      8.10 o 
  -9   4   2      152.57      153.31     17.44 o 
  -8   4   2     1249.84     1232.38     26.04 o 
  -7   4   2      139.10      139.27      6.39 o 
  -6   4   2      233.36      218.18      7.23 o 
  -5   4   2      731.44      705.77     10.28 o 
  -4   4   2      929.32      948.34     10.33 o 
  -3   4   2     2534.21     2561.12     26.79 o 
  -2   4   2     1923.93     1960.11     29.97 o 
  -1   4   2     7395.67     7574.91     99.48 o 
   0   4   2     1477.90     1731.72     11.90 o 
   1   4   2     1863.50     1960.18     20.13 o 
   2   4   2       17.79       26.93      3.91 o 
   3   4   2     5603.10     6209.95     28.57 o 
   4   4   2     2289.97     2353.34     39.89 o 
   5   4   2     2037.72     2082.97     31.97 o 
   6   4   2        5.43        5.31      1.77 o 
   7   4   2     1239.25     1200.39     22.84 o 
   8   4   2       77.10       73.58      6.84 o 
   9   4   2       24.78       30.83      5.42 o 
  10   4   2       83.42       72.16      7.88 o 
  11   4   2      190.18      209.83     13.31 o 
 -11   5   2        3.85        1.50      5.78 o 
 -10   5   2        6.60        2.41      4.89 o 
  -9   5   2       76.33       85.21      7.91 o 
  -8   5   2       22.55       17.81      5.06 o 
  -7   5   2      346.66      321.20      9.34 o 
  -6   5   2      229.99      242.54      7.55 o 
  -5   5   2        0.09        0.89      1.97 o 
  -4   5   2      982.11     1058.06     15.38 o 
  -3   5   2      295.60      275.33     30.21 o 
  -2   5   2       51.52       44.73      2.87 o 
  -1   5   2        6.31        3.82      1.72 o 
   0   5   2      684.18      630.47      7.11 o 
   1   5   2      321.58      335.32      4.67 o 
   2   5   2      223.18      211.76      5.02 o 
   3   5   2      316.35      352.28      7.45 o 
   4   5   2      258.02      280.73      5.42 o 
   5   5   2        1.02        1.15      1.66 o 
   6   5   2       29.74       27.89      5.80 o 
   7   5   2       79.20       76.42      6.73 o 
   8   5   2        0.82        2.57      3.77 o 
   9   5   2        1.71        2.33      3.85 o 
  10   5   2       34.90       34.26      6.73 o 
  11   5   2       16.99       26.61      7.43 o 
 -11   6   2       93.87       89.49      9.73 o 
 -10   6   2      243.57      260.89     15.85 o 
  -9   6   2      166.26      160.11     15.28 o 
  -8   6   2      323.56      301.63     13.04 o 
  -7   6   2       54.72       62.52      6.37 o 
  -6   6   2      608.35      620.31     11.83 o 
  -5   6   2     1604.69     1629.08     15.33 o 
  -4   6   2      627.96      557.63    115.20 o 
  -3   6   2      133.01      116.86      3.87 o 
  -2   6   2     1423.44     1487.53     15.94 o 
  -1   6   2      916.20      871.66     11.02 o 
   0   6   2     1391.27     1443.39      9.74 o 
   1   6   2     6238.72     6691.25     29.22 o 
   2   6   2       94.56       71.11      2.33 o 
   3   6   2       82.98       62.62      2.11 o 
   4   6   2     1503.80     1572.76     16.70 o 
   5   6   2     2773.97     2316.64    255.50 o 
   6   6   2       30.51       31.91      3.31 o 
   7   6   2       11.45       11.15      4.15 o 
   8   6   2      260.73      248.09     11.67 o 
   9   6   2      300.00      265.91     16.44 o 
  10   6   2      200.39      206.45     12.85 o 
  11   6   2       64.09       77.75      9.68 o 
 -11   7   2        8.07        9.48      6.73 o 
 -10   7   2        0.12        2.79      4.95 o 
  -9   7   2       35.11       30.85      6.25 o 
  -8   7   2       14.77       17.15      4.60 o 
  -7   7   2        0.20       -1.08      3.95 o 
  -6   7   2       20.68       22.78      4.50 o 
  -5   7   2      187.79      179.72      5.41 o 
  -4   7   2      125.34      143.85      4.00 o 
  -3   7   2      240.71      265.40      5.87 o 
  -2   7   2      329.28      342.55      6.32 o 
  -1   7   2      251.19      241.07      4.97 o 
   0   7   2       32.45       25.22      1.93 o 
   1   7   2       16.92       15.57      1.64 o 
   2   7   2       58.16       58.81      3.25 o 
   3   7   2       12.51        5.50      1.98 o 
   4   7   2       64.33       60.53      3.60 o 
   5   7   2       78.33       73.29      4.11 o 
   6   7   2      248.24      219.32      7.09 o 
   7   7   2        0.13        3.18      3.66 o 
   8   7   2      156.46      138.01      9.31 o 
   9   7   2        0.54        2.96      4.40 o 
  10   7   2        0.12        1.99      5.30 o 
  11   7   2        4.27        3.80      6.75 o 
 -11   8   2       96.24      108.83     15.85 o 
 -10   8   2       27.54       31.75      7.48 o 
  -9   8   2       90.52      107.54      9.38 o 
  -8   8   2      503.09      471.97     22.28 o 
  -7   8   2      956.18      998.26     68.52 o 
  -6   8   2      128.86      128.97      7.34 o 
  -5   8   2      210.26      188.19      8.92 o 
  -4   8   2      626.01      639.35      8.29 o 
  -3   8   2      542.05      526.73      8.69 o 
  -2   8   2      365.93      333.38      7.14 o 
  -1   8   2     1853.87     1927.37     27.58 o 
   0   8   2     3301.78     3373.51     20.89 o 
   1   8   2     2342.86     2358.58     47.39 o 
   2   8   2     1614.69     1635.88     15.95 o 
   3   8   2      216.52      190.65      5.71 o 
   4   8   2      866.31      834.44     25.89 o 
   5   8   2      432.16      403.16      9.93 o 
   6   8   2      228.75      222.31      8.07 o 
   7   8   2       49.63       58.89      5.18 o 
   8   8   2      344.40      317.83     19.87 o 
   9   8   2       82.32       86.57      8.49 o 
  10   8   2       83.29       74.76      9.01 o 
 -10   9   2        1.01        1.34      6.15 o 
  -9   9   2       77.64       73.86     15.28 o 
  -8   9   2       10.83        7.67      5.01 o 
  -7   9   2       47.01       50.73      6.49 o 
  -6   9   2        7.43        9.09      3.13 o 
  -5   9   2        3.83        3.35      2.65 o 
  -4   9   2       13.07       14.68      2.50 o 
  -3   9   2        0.05        1.72      1.99 o 
  -2   9   2      144.08      146.61      4.72 o 
  -1   9   2      127.50      140.16      4.39 o 
   0   9   2        3.46        1.78      1.38 o 
   1   9   2       98.68      106.23      3.26 o 
   2   9   2        8.40       11.76      2.39 o 
   3   9   2       22.74       21.31      2.69 o 
   4   9   2       69.75       66.52      4.00 o 
   5   9   2      168.82      170.73      6.16 o 
   6   9   2       28.05       21.72      3.95 o 
   7   9   2      135.74      136.48      7.51 o 
   8   9   2        6.06        8.13      4.78 o 
   9   9   2       33.17       33.00      6.73 o 
  10   9   2        9.51        6.09      5.90 o 
 -10  10   2       70.96       67.73      9.29 o 
  -9  10   2      215.68      216.94     13.21 o 
  -8  10   2      355.81      334.11     22.28 o 
  -7  10   2      894.10      935.06     32.88 o 
  -6  10   2       47.00       42.14      8.95 o 
  -5  10   2       20.00       20.14      3.56 o 
  -4  10   2       23.68       24.99      2.91 o 
  -3  10   2     1245.87     1273.50     14.62 o 
  -2  10   2      992.90      965.58     36.58 o 
  -1  10   2     2273.68     2406.41     48.98 o 
   0  10   2      638.73      581.10     93.72 o 
   1  10   2     1498.42     1491.99     29.06 o 
   2  10   2     1190.80     1179.31     36.61 o 
   3  10   2       87.70       78.38      4.27 o 
   4  10   2       98.73      103.69      4.97 o 
   5  10   2      415.70      412.09      9.55 o 
   6  10   2      688.68      671.21     15.35 o 
   7  10   2      166.43      164.19      8.29 o 
   8  10   2      242.81      217.66     12.44 o 
   9  10   2       69.13       79.86      9.14 o 
  10  10   2       17.48       19.17      7.26 o 
 -10  11   2       10.21       10.85      7.09 o 
  -9  11   2      126.74      119.58     10.84 o 
  -8  11   2       23.61       27.07      6.31 o 
  -7  11   2       56.45       57.57      7.02 o 
  -6  11   2       16.69       20.25      4.11 o 
  -5  11   2       48.97       53.92      4.87 o 
  -4  11   2        1.68        1.82      2.26 o 
  -3  11   2      120.19      124.87      4.95 o 
  -2  11   2       37.21       30.29      3.88 o 
  -1  11   2       10.88        5.88      2.12 o 
   0  11   2        1.82        0.14      2.00 o 
   1  11   2        5.28        3.05      2.33 o 
   2  11   2      114.19      113.67      5.04 o 
   3  11   2      193.22      174.25      6.22 o 
   4  11   2        2.97        5.15      2.50 o 
   5  11   2      116.01      111.13      5.61 o 
   6  11   2       59.80       51.91      5.37 o 
   7  11   2       15.27       13.61      4.17 o 
   8  11   2       24.56       26.50      6.49 o 
   9  11   2       47.06       39.39      7.64 o 
  -9  12   2      206.11      197.78     13.27 o 
  -8  12   2      530.12      534.07     26.46 o 
  -7  12   2      314.16      308.97     14.03 o 
  -6  12   2       59.06       69.47      5.78 o 
  -5  12   2       98.04       95.44      6.10 o 
  -4  12   2      277.67      280.26      7.81 o 
  -3  12   2      303.23      303.57      7.77 o 
  -2  12   2     1125.08     1134.05     23.95 o 
  -1  12   2      640.53      629.10     22.03 o 
   0  12   2      665.34      688.08     12.99 o 
   1  12   2      271.16      298.10     13.02 o 
   2  12   2       27.65       28.56      3.19 o 
   3  12   2      146.16      146.60      6.03 o 
   4  12   2     1302.15     1342.81     18.84 o 
   5  12   2     1147.53     1129.07     16.80 o 
   6  12   2      148.71      161.63      8.54 o 
   7  12   2       33.87       33.92      5.37 o 
   8  12   2      289.59      274.63     14.56 o 
   9  12   2       32.52       34.77      7.77 o 
  -9  13   2       40.14       42.85      8.26 o 
  -8  13   2        7.24       12.78      6.37 o 
  -7  13   2      302.48      281.98     13.62 o 
  -6  13   2      104.16      104.69      6.91 o 
  -5  13   2       51.74       53.27      5.26 o 
  -4  13   2       75.96       70.69      4.61 o 
  -3  13   2      122.92      122.51      5.51 o 
  -2  13   2        8.91        7.40      3.47 o 
  -1  13   2      146.06      134.26      8.50 o 
   0  13   2      177.78      188.83     11.77 o 
   1  13   2      114.79       97.90     11.43 o 
   2  13   2       43.78       53.00      4.08 o 
   3  13   2      799.01      768.64     13.61 o 
   4  13   2      117.10      113.02      5.88 o 
   5  13   2      155.73      150.98      6.77 o 
   6  13   2      239.95      249.56     10.62 o 
   7  13   2        2.36       -0.76      4.22 o 
   8  13   2       31.73       34.14      7.36 o 
  -9  14   2        2.01        3.67     10.52 o 
  -8  14   2       30.24       27.76      7.55 o 
  -7  14   2        4.12        2.19      5.84 o 
  -6  14   2      230.50      241.70     10.14 o 
  -5  14   2      734.11      732.26     16.21 o 
  -4  14   2      554.10      579.07     12.02 o 
  -3  14   2      407.36      371.18     16.44 o 
  -2  14   2      273.52      237.48     11.45 o 
  -1  14   2      593.15      564.80     27.37 o 
   0  14   2       98.01       88.08      7.35 o 
   1  14   2     1364.43     1385.60     38.30 o 
   2  14   2      384.37      377.67      9.71 o 
   3  14   2      217.98      229.29      8.08 o 
   4  14   2       85.40       83.34      5.52 o 
   5  14   2      179.35      188.80      7.74 o 
   6  14   2       29.02       27.02      5.14 o 
   7  14   2      259.98      269.35     12.00 o 
   8  14   2       27.52       25.68      7.43 o 
  -8  15   2        0.03        0.89      6.69 o 
  -7  15   2       14.66       19.20      6.84 o 
  -6  15   2        5.34        4.44      4.20 o 
  -5  15   2        0.51        2.88      3.67 o 
  -4  15   2      108.79      105.38      6.95 o 
  -3  15   2      184.52      175.24     10.31 o 
  -2  15   2        0.32       -1.67      3.73 o 
  -1  15   2      203.53      188.44     10.80 o 
   0  15   2       70.86       74.48      7.14 o 
   1  15   2       30.94       26.15      5.13 o 
   2  15   2       73.25       76.42      6.59 o 
   3  15   2       30.63       32.90      4.14 o 
   4  15   2       10.32       10.40      3.67 o 
   5  15   2        0.65       -0.81      2.95 o 
   6  15   2       17.80       21.99      5.42 o 
   7  15   2       37.68       32.63      6.27 o 
   8  15   2        0.00       -2.17      9.01 o 
  -7  16   2       23.31       33.27      9.51 o 
  -6  16   2      170.44      179.49     13.52 o 
  -5  16   2      472.14      442.15     24.54 o 
  -4  16   2      311.77      314.28     18.28 o 
  -3  16   2      215.96      245.93     12.68 o 
  -2  16   2      398.00      390.62     15.63 o 
  -1  16   2       17.72       18.92      5.19 o 
   0  16   2       15.08       18.20      4.78 o 
   1  16   2      341.00      333.89     14.63 o 
   2  16   2      439.27      440.11     20.95 o 
   3  16   2      558.04      592.15     13.30 o 
   4  16   2      123.87      135.72      7.09 o 
   5  16   2      176.91      160.04      7.89 o 
   6  16   2       70.54       69.97      7.47 o 
   7  16   2      193.45      221.99     12.04 o 
  -7  17   2        2.78       -1.50     10.18 o 
  -6  17   2        0.59       -1.17      7.84 o 
  -5  17   2       51.93       54.41     11.35 o 
  -4  17   2        2.25        2.02      4.73 o 
  -3  17   2        3.38        3.09      4.49 o 
  -2  17   2       58.01       53.92      7.37 o 
  -1  17   2        0.62       -0.86      4.17 o 
   0  17   2        2.46        0.37      4.17 o 
   1  17   2        4.21        6.30      4.60 o 
   2  17   2       11.41        8.40      4.69 o 
   3  17   2        4.01        1.35      3.84 o 
   4  17   2        8.72        7.36      4.46 o 
   5  17   2        0.07       -1.87      3.84 o 
   6  17   2       46.69       56.04      7.23 o 
  -6  18   2       50.30       62.43     13.02 o 
  -5  18   2      124.30      123.35     16.53 o 
  -4  18   2      182.08      181.84     12.36 o 
  -3  18   2      221.81      231.46     13.52 o 
  -2  18   2      154.89      183.20     12.26 o 
  -1  18   2      527.51      492.66     19.00 o 
   0  18   2        9.54        5.42      5.13 o 
   1  18   2       34.03       33.78      6.73 o 
   2  18   2      259.47      284.73     15.09 o 
   3  18   2      341.77      365.56     16.99 o 
   4  18   2       78.75       85.54      7.81 o 
   5  18   2       61.02       72.31      7.87 o 
   6  18   2      101.82      117.90      9.83 o 
  -5  19   2        1.46       -4.01      9.01 o 
  -4  19   2        9.86       17.19      6.85 o 
  -3  19   2       11.28       12.80      6.43 o 
  -2  19   2        4.76        8.26      6.14 o 
  -1  19   2        9.14        5.36      5.89 o 
   0  19   2        0.07        0.99      5.43 o 
   1  19   2       21.09       11.81      6.19 o 
   2  19   2        2.91       -2.10      5.36 o 
   3  19   2        9.49       16.61      6.58 o 
   4  19   2       43.20       53.38      9.02 o 
  -3  20   2       18.80       19.79      7.49 o 
  -2  20   2       32.00       33.13      7.90 o 
  -1  20   2      190.44      206.14     14.20 o 
   0  20   2      243.81      296.62     16.58 o 
   1  20   2      272.23      298.27     16.58 o 
   2  20   2       65.95       62.40      9.31 o 
   3  20   2       39.62       42.06     12.35 o 
 -12   1   3       61.80       68.10      7.81 o 
 -11   1   3       90.28       99.41      6.85 o 
 -10   1   3       80.75       92.37      6.86 o 
  -9   1   3       29.75       35.39      6.43 o 
  -8   1   3        7.03        4.97      3.77 o 
  -7   1   3      464.31      445.91     13.16 o 
  -6   1   3     1618.01     1559.69     23.07 o 
  -5   1   3     3242.56     3483.21     70.11 o 
  -4   1   3     2515.72     2568.12     18.11 o 
  -3   1   3     2578.13     2620.89     15.63 o 
  -2   1   3      236.25      237.36      5.12 o 
  -1   1   3       12.17       10.22      2.47 o 
   0   1   3      213.82      220.00      6.25 o 
   1   1   3     2014.37     1903.91     15.99 o 
   2   1   3     3420.72     3517.17     40.54 o 
   3   1   3     3317.78     3382.02     96.28 o 
   4   1   3     1344.17     1424.74     12.00 o 
   5   1   3      695.23      711.83     33.63 o 
   6   1   3      603.60      564.03     47.07 o 
   7   1   3      186.05      180.25      6.07 o 
   8   1   3      184.59      190.94      6.79 o 
   9   1   3      185.04      200.08     10.67 o 
  10   1   3      210.78      236.65     12.16 o 
 -12   2   3        6.23        8.18      6.68 o 
 -11   2   3        5.63       10.50      5.03 o 
 -10   2   3        8.27       10.16      4.16 o 
  -9   2   3       30.60       30.16      5.18 o 
  -8   2   3       10.00        9.63      3.96 o 
  -7   2   3      117.57      112.41      7.26 o 
  -6   2   3      495.02      492.87     13.10 o 
  -5   2   3     1131.47     1185.93     13.04 o 
  -4   2   3      486.89      467.18      6.39 o 
  -3   2   3     3060.69     3339.83     18.81 o 
  -2   2   3     6424.28     7172.27     69.35 o 
  -1   2   3       46.12       41.45      3.61 o 
   0   2   3      106.24      109.03      8.43 o 
   1   2   3     3725.12     4072.00     25.78 o 
   2   2   3      327.70      367.23      6.44 o 
   3   2   3        6.85        7.41      1.54 o 
   4   2   3       67.90       73.94      2.84 o 
   5   2   3       21.84       20.97      2.12 o 
   6   2   3      289.88      266.67      6.16 o 
   7   2   3       17.68        9.75      5.84 o 
   8   2   3       89.58       80.29      7.07 o 
   9   2   3        1.62        3.07      4.50 o 
  10   2   3        0.03        1.55      4.56 o 
  11   2   3        0.09       -1.00      8.01 o 
 -11   3   3       43.16       40.23      7.46 o 
 -10   3   3      170.58      186.22     27.37 o 
  -9   3   3      191.65      172.98      8.18 o 
  -8   3   3      114.08      125.09      8.05 o 
  -7   3   3       20.64       16.30      4.36 o 
  -6   3   3      954.09      927.09     32.80 o 
  -5   3   3     1102.62     1116.50     12.94 o 
  -4   3   3     1264.22     1199.31     21.49 o 
  -3   3   3     2219.64     2271.54     17.06 o 
  -2   3   3     1466.10     1534.71     13.91 o 
  -1   3   3     1444.94     1643.49     14.48 o 
   0   3   3      994.25      993.15     14.16 o 
   1   3   3     7377.40     7881.48    113.36 o 
   2   3   3     4000.03     4298.38     62.56 o 
   3   3   3     1575.74     1666.00     11.56 o 
   4   3   3      442.39      405.14      5.79 o 
   5   3   3      983.88     1012.67     14.55 o 
   6   3   3      505.61      489.52     15.63 o 
   7   3   3      956.51      939.78     20.35 o 
   8   3   3        2.84        1.78      3.71 o 
   9   3   3        1.33        0.53      3.81 o 
  10   3   3       79.66       87.29      8.56 o 
  11   3   3      101.71      119.51     10.79 o 
 -11   4   3        0.02        0.44      5.49 o 
 -10   4   3      159.23      159.14     16.44 o 
  -9   4   3      175.47      165.82     10.39 o 
  -8   4   3       13.29       10.73      3.71 o 
  -7   4   3      682.34      689.57     16.53 o 
  -6   4   3      230.95      231.92      9.24 o 
  -5   4   3        0.00        2.62      2.16 o 
  -4   4   3       38.74       34.95      2.43 o 
  -3   4   3      534.16      598.22     12.68 o 
  -2   4   3      421.98      462.21     18.36 o 
  -1   4   3     2673.52     2905.54     35.22 o 
   0   4   3     1107.03     1192.79     16.22 o 
   1   4   3     5216.17     5620.38     32.63 o 
   2   4   3     2341.84     2670.01     41.81 o 
   3   4   3     1182.21     1419.24     20.39 o 
   4   4   3      115.19      134.04      3.52 o 
   5   4   3       39.71       34.41      2.42 o 
   6   4   3        6.64        3.09      2.36 o 
   7   4   3      719.92      640.63     42.96 o 
   8   4   3       35.00       40.57      5.59 o 
   9   4   3       31.91       28.81      5.60 o 
  10   4   3       50.32       42.77      7.19 o 
  11   4   3        9.92       13.79      6.96 o 
 -11   5   3       73.89       67.37      8.82 o 
 -10   5   3       28.79       21.63      6.31 o 
  -9   5   3      247.76      248.14     22.28 o 
  -8   5   3      623.94      568.36     17.46 o 
  -7   5   3       59.56       59.24      4.97 o 
  -6   5   3     1052.05     1008.72     18.64 o 
  -5   5   3      177.04      170.52      5.73 o 
  -4   5   3     1299.72     1320.43     12.33 o 
  -3   5   3      656.44      568.03      9.26 o 
  -2   5   3     3482.03     3796.15     32.67 o 
  -1   5   3      255.40      213.96      6.17 o 
   0   5   3     1445.86     1489.39     14.53 o 
   1   5   3     2177.36     2111.43     19.14 o 
   2   5   3       24.62        9.63      2.01 o 
   3   5   3     1258.22     1303.25     14.36 o 
   4   5   3     1538.96     1563.17     13.35 o 
   5   5   3      480.99      466.29      9.76 o 
   6   5   3      138.20      123.23     11.19 o 
   7   5   3      809.76      812.41     22.20 o 
   8   5   3        2.15        4.23      3.80 o 
   9   5   3      265.87      261.01     13.09 o 
  10   5   3      187.72      181.70     12.04 o 
  11   5   3      179.38      222.04     14.27 o 
 -11   6   3        1.91        0.10      5.96 o 
 -10   6   3        1.25       -0.67      5.06 o 
  -9   6   3       16.41       16.69      5.55 o 
  -8   6   3        0.48        0.52      4.00 o 
  -7   6   3      195.14      174.26      9.74 o 
  -6   6   3        0.14        0.50      2.83 o 
  -5   6   3      135.74      143.31      5.50 o 
  -4   6   3      104.27       79.98     20.14 o 
  -3   6   3      650.43      729.43     11.02 o 
  -2   6   3      647.87      733.67     10.87 o 
  -1   6   3      212.73      197.13     16.78 o 
   0   6   3       67.89       74.47      3.13 o 
   1   6   3       21.95       27.10      2.67 o 
   2   6   3      319.22      363.22      8.78 o 
   3   6   3      172.49      202.13      5.80 o 
   4   6   3      225.33      255.22      7.08 o 
   5   6   3      135.43      129.69      5.47 o 
   6   6   3       40.09       35.03      8.94 o 
   7   6   3        3.58        1.60      3.14 o 
   8   6   3        8.58        5.33      4.17 o 
   9   6   3       27.43       27.30      5.90 o 
  10   6   3        2.71        6.20      5.96 o 
  11   6   3        0.01        1.30      6.61 o 
 -11   7   3       58.01       61.76      9.50 o 
 -10   7   3      200.66      206.80     13.22 o 
  -9   7   3      253.17      250.29     13.40 o 
  -8   7   3      323.71      330.95     14.15 o 
  -7   7   3       25.67       25.28      5.36 o 
  -6   7   3      418.67      396.56     13.63 o 
  -5   7   3      636.85      650.96     10.15 o 
  -4   7   3     1005.31     1054.92     10.93 o 
  -3   7   3      366.60      331.98      6.88 o 
  -2   7   3     1049.30     1050.26     13.74 o 
  -1   7   3       27.72       22.16      3.12 o 
   0   7   3     6021.42     6561.45     76.45 o 
   1   7   3     1680.55     1851.00     19.95 o 
   2   7   3      332.92      301.44      7.87 o 
   3   7   3      587.20      575.74      9.91 o 
   4   7   3     1174.32     1135.36     34.07 o 
   5   7   3      418.50      384.78      9.07 o 
   6   7   3       68.03       55.49      4.65 o 
   7   7   3      397.95      369.30     11.24 o 
   8   7   3      532.17      518.09     17.64 o 
   9   7   3      413.95      436.42     17.22 o 
  10   7   3       44.36       47.00      7.97 o 
 -10   8   3        2.56        4.82      6.17 o 
  -9   8   3       71.72       81.02      8.74 o 
  -8   8   3       34.23       33.65      6.25 o 
  -7   8   3        5.32        5.48      4.36 o 
  -6   8   3       81.07       74.77      6.67 o 
  -5   8   3       13.87        8.02      4.68 o 
  -4   8   3       28.04       28.08      2.82 o 
  -3   8   3     1161.26     1173.25     13.33 o 
  -2   8   3       75.15       77.16      3.61 o 
  -1   8   3      130.03      152.42      4.58 o 
   0   8   3     1834.49     1870.07     16.74 o 
   1   8   3        0.75       -0.02      1.72 o 
   2   8   3       30.34       25.93      2.83 o 
   3   8   3      511.85      538.01     18.60 o 
   4   8   3       12.95        6.96      2.34 o 
   5   8   3       19.93       22.24      3.39 o 
   6   8   3      487.09      464.78     10.60 o 
   7   8   3      118.64      124.34      8.11 o 
   8   8   3        1.01        3.06      4.41 o 
   9   8   3        6.34        7.94      5.19 o 
  10   8   3        0.61       -0.65      5.37 o 
 -10   9   3       47.89       44.61      8.49 o 
  -9   9   3      267.28      282.61     14.87 o 
  -8   9   3      640.21      614.02     19.95 o 
  -7   9   3      421.45      442.66     15.81 o 
  -6   9   3       23.04       17.52      4.48 o 
  -5   9   3       86.21       89.83      5.42 o 
  -4   9   3      100.15      107.20      4.74 o 
  -3   9   3       38.59       36.50      3.09 o 
  -2   9   3     1087.47     1100.21     13.08 o 
  -1   9   3     3331.06     3491.64     42.48 o 
   0   9   3     3492.28     3663.54     24.28 o 
   1   9   3     2040.45     2055.97     23.95 o 
   2   9   3      892.70      878.16     42.65 o 
   3   9   3      368.20      318.61     11.66 o 
   4   9   3       42.17       40.80      3.54 o 
   5   9   3        4.70        5.35      2.56 o 
   6   9   3      416.72      416.25     10.62 o 
   7   9   3      635.54      657.10     18.37 o 
   8   9   3      118.08      115.95      9.43 o 
   9   9   3       93.25       96.38      9.50 o 
  10   9   3        9.77        4.83      6.19 o 
 -10  10   3       11.06       10.68      7.09 o 
  -9  10   3       65.24       71.24      8.84 o 
  -8  10   3        4.99        5.26      5.20 o 
  -7  10   3       14.98       16.61      5.43 o 
  -6  10   3        2.53        1.03      3.76 o 
  -5  10   3        1.54        0.84      2.78 o 
  -4  10   3        1.93        3.04      2.22 o 
  -3  10   3      150.08      148.34      5.36 o 
  -2  10   3        0.25        1.69      2.04 o 
  -1  10   3      755.70      750.60     41.73 o 
   0  10   3      231.26      218.94      6.00 o 
   1  10   3        0.93       -1.52      2.25 o 
   2  10   3      265.33      238.96      6.98 o 
   3  10   3      159.74      155.67      5.97 o 
   4  10   3       96.43      100.24      5.09 o 
   5  10   3       15.04       15.78      3.72 o 
   6  10   3       11.53       11.44      3.59 o 
   7  10   3       90.49       99.95      7.15 o 
   8  10   3        2.41        0.11      4.72 o 
   9  10   3        0.02        1.62      5.75 o 
 -10  11   3       32.93       28.71     12.85 o 
  -9  11   3      219.15      229.42     14.36 o 
  -8  11   3      482.25      481.71     18.18 o 
  -7  11   3      515.66      505.67     17.64 o 
  -6  11   3      347.74      351.57     13.92 o 
  -5  11   3       97.71      108.88      6.30 o 
  -4  11   3       63.89       61.02      3.97 o 
  -3  11   3      300.82      289.21     12.34 o 
  -2  11   3     1098.16     1111.22     16.26 o 
  -1  11   3      683.70      713.99     33.63 o 
   0  11   3     2740.90     2844.03     34.96 o 
   1  11   3      500.91      477.77     11.29 o 
   2  11   3        3.82        9.53      2.68 o 
   3  11   3       75.28       68.81      4.46 o 
   4  11   3      126.38      124.16      5.85 o 
   5  11   3      740.39      757.19     31.18 o 
   6  11   3      414.51      402.83     13.51 o 
   7  11   3      560.22      536.35     15.25 o 
   8  11   3      341.35      315.28     15.37 o 
   9  11   3       62.85       68.51      9.13 o 
  -9  12   3        1.33        7.15      6.56 o 
  -8  12   3        0.89       -0.06      5.72 o 
  -7  12   3       54.25       54.86      7.46 o 
  -6  12   3       16.53       16.25      5.13 o 
  -5  12   3        3.32       -0.38      3.13 o 
  -4  12   3        2.66        3.91      2.43 o 
  -3  12   3       21.86       19.91      3.00 o 
  -2  12   3      194.07      197.29      7.55 o 
  -1  12   3        7.51        5.82      3.59 o 
   0  12   3      605.41      529.45     51.57 o 
   1  12   3       29.97       27.52      3.64 o 
   2  12   3        0.02        1.31      2.93 o 
   3  12   3      140.56      128.24      5.92 o 
   4  12   3        1.86        4.41      2.81 o 
   5  12   3       52.52       51.81      4.53 o 
   6  12   3        2.91        2.52      3.69 o 
   7  12   3        3.50        4.97      4.26 o 
   8  12   3       24.14       30.13      7.14 o 
  -9  13   3      108.03      109.54     15.28 o 
  -8  13   3      145.15      150.07     11.54 o 
  -7  13   3        3.97        4.04      5.64 o 
  -6  13   3      215.35      206.17      9.24 o 
  -5  13   3      199.29      202.64      8.70 o 
  -4  13   3      357.94      360.59     10.06 o 
  -3  13   3       18.43       21.90      3.69 o 
  -2  13   3      470.44      456.66     15.41 o 
  -1  13   3      673.13      669.81     22.62 o 
   0  13   3     1503.89     1520.94     27.91 o 
   1  13   3      510.92      517.16     12.65 o 
   2  13   3       16.86       20.46      3.89 o 
   3  13   3      517.24      526.69     13.59 o 
   4  13   3      953.59      916.45     15.85 o 
   5  13   3      177.52      190.54      7.71 o 
   6  13   3        4.67        5.56      4.06 o 
   7  13   3      222.24      234.48     11.07 o 
   8  13   3       11.18       11.30      6.34 o 
  -8  14   3       15.74       11.90      6.65 o 
  -7  14   3      189.95      185.09     11.81 o 
  -6  14   3       48.83       45.40      5.55 o 
  -5  14   3       20.24       15.14      4.36 o 
  -4  14   3      142.41      140.71      7.58 o 
  -3  14   3       23.87       23.94      4.82 o 
  -2  14   3        0.00       -0.30      3.49 o 
  -1  14   3      187.18      163.38      9.97 o 
   0  14   3       51.17       47.00      6.02 o 
   1  14   3      148.41      150.64      7.52 o 
   2  14   3      240.34      238.28      9.43 o 
   3  14   3        4.71        5.65      2.95 o 
   4  14   3        0.47       -1.33      2.80 o 
   5  14   3        0.01        0.74      2.91 o 
   6  14   3        2.94        4.58      4.29 o 
   7  14   3       47.49       45.33      6.68 o 
   8  14   3        8.98        7.25      7.46 o 
  -8  15   3        4.34        3.55      7.45 o 
  -7  15   3       47.70       51.10      8.50 o 
  -6  15   3      652.97      662.10     21.07 o 
  -5  15   3      211.33      206.42     15.85 o 
  -4  15   3      115.71      127.45      9.38 o 
  -3  15   3      757.12      800.63     30.80 o 
  -2  15   3     1207.68     1160.22     26.20 o 
  -1  15   3       55.29       46.10      6.36 o 
   0  15   3       99.41       90.71      7.88 o 
   1  15   3      135.47      129.20     11.60 o 
   2  15   3      533.63      539.31     14.28 o 
   3  15   3      732.93      770.25     22.29 o 
   4  15   3      337.31      333.76     10.34 o 
   5  15   3      198.49      210.75      8.77 o 
   6  15   3       86.70       84.65      7.77 o 
   7  15   3      139.78      153.25     10.13 o 
  -7  16   3        1.90        7.18      9.68 o 
  -6  16   3        0.01       -0.12      5.33 o 
  -5  16   3       19.21       25.04      9.51 o 
  -4  16   3        7.81       14.44      5.13 o 
  -3  16   3        6.37        7.76      4.61 o 
  -2  16   3       20.18       21.65      6.85 o 
  -1  16   3       12.42       15.67      4.83 o 
   0  16   3        1.52       -1.92      3.54 o 
   1  16   3       69.30       77.25      7.84 o 
   2  16   3        7.73        7.78      4.61 o 
   3  16   3       38.99       42.56      5.56 o 
   4  16   3        2.73        1.60      3.28 o 
   5  16   3        0.24       -1.24      3.75 o 
   6  16   3       27.58       31.26      6.36 o 
   7  16   3        0.00        2.42      7.01 o 
  -6  17   3       79.40       77.61     13.36 o 
  -5  17   3      379.41      334.50     23.04 o 
  -4  17   3      483.94      484.98     18.53 o 
  -3  17   3      254.01      262.43     14.00 o 
  -2  17   3       74.49       91.26      8.86 o 
  -1  17   3       19.62       29.12      7.10 o 
   0  17   3       56.73       58.07      7.53 o 
   1  17   3      181.63      184.17     12.02 o 
   2  17   3      250.19      247.65     13.90 o 
   3  17   3      325.04      324.21     15.88 o 
   4  17   3      163.95      176.81      8.86 o 
   5  17   3       81.68       82.93      6.94 o 
   6  17   3       59.33       70.02      8.11 o 
  -6  18   3        4.64        7.18     10.02 o 
  -5  18   3       35.29       49.74     12.18 o 
  -4  18   3        2.05       -1.84      7.34 o 
  -3  18   3        0.09       -0.28      5.57 o 
  -2  18   3        0.23        0.49      5.01 o 
  -1  18   3        2.02       -0.03      5.19 o 
   0  18   3       30.58       20.43      6.13 o 
   1  18   3       13.46        9.56      5.72 o 
   2  18   3        4.87        4.88      5.95 o 
   3  18   3        0.13       -0.75      5.36 o 
   4  18   3        0.32        3.25      5.96 o 
   5  18   3        1.08       -1.03      4.70 o 
  -4  19   3       23.89       27.88     11.18 o 
  -3  19   3       67.03       74.92      9.62 o 
  -2  19   3      176.63      193.02     13.85 o 
  -1  19   3      262.68      274.98     15.56 o 
   0  19   3       64.54       77.03      9.67 o 
   1  19   3       72.33       74.78      9.42 o 
   2  19   3       53.34       53.69      8.78 o 
   3  19   3       85.37       91.16     10.44 o 
   4  19   3      142.48      170.08     17.86 o 
  -3  20   3        0.71       -4.34     10.52 o 
  -2  20   3        9.76       12.20      7.28 o 
  -1  20   3       10.25       11.36      7.03 o 
   0  20   3        9.84       14.22      7.55 o 
   1  20   3        6.14        9.68      7.28 o 
 -11   0   4       60.09       87.13     13.36 o 
 -10   0   4       25.00       40.39     10.02 o 
  -9   0   4      105.27      119.51     12.18 o 
  -8   0   4       26.83       27.54      7.51 o 
  -7   0   4      249.55      245.20     15.02 o 
  -6   0   4       15.71       18.69      5.68 o 
  -5   0   4     2721.56     2797.17     44.73 o 
  -4   0   4     8122.71     8239.77     49.74 o 
  -3   0   4     2323.19     2323.63     22.87 o 
  -2   0   4      340.97      270.90     10.18 o 
  -1   0   4     1177.70     1223.49     22.36 o 
   0   0   4     2397.71     2430.45     33.38 o 
   1   0   4       25.65       39.06      5.34 o 
   2   0   4     1367.73     1382.36     21.94 o 
   3   0   4      792.05      806.67     11.80 o 
   4   0   4     3134.78     3355.74     26.59 o 
   5   0   4      149.87      137.78      5.80 o 
   6   0   4      640.87      622.52     17.94 o 
   7   0   4      394.11      286.21    168.84 o 
   8   0   4      544.60      574.36     16.53 o 
 -11   1   4        0.68        5.02      4.88 o 
 -10   1   4       12.60       14.72      5.52 o 
  -9   1   4        2.59        3.84      4.36 o 
  -8   1   4       26.78       23.41      5.13 o 
  -7   1   4        3.76        6.27      4.15 o 
  -6   1   4      349.26      342.02     13.19 o 
  -5   1   4     1013.91     1054.93     19.38 o 
  -4   1   4      942.46      935.31     10.03 o 
  -3   1   4      861.97      936.81     10.15 o 
  -2   1   4     4004.68     4149.00     31.07 o 
  -1   1   4      345.24      350.54      8.60 o 
   0   1   4        2.46        0.59      2.47 o 
   1   1   4      918.97      880.45     36.72 o 
   2   1   4        0.73       -0.01      2.16 o 
   3   1   4       17.28       15.03      1.83 o 
   4   1   4       50.94       36.29      2.65 o 
   5   1   4      211.23      215.63      5.51 o 
   6   1   4       29.31       28.75      2.67 o 
   7   1   4      352.08      289.30     56.13 o 
   8   1   4       29.36       27.53      4.47 o 
   9   1   4        7.33        9.01      4.69 o 
 -11   2   4      132.53      127.57     11.16 o 
 -10   2   4      179.86      190.60     11.40 o 
  -9   2   4       95.28       97.31      8.13 o 
  -8   2   4       59.05       72.31      6.89 o 
  -7   2   4     1737.76     1793.96     43.14 o 
  -6   2   4     1222.26     1214.76     22.12 o 
  -5   2   4       65.81       62.37      5.83 o 
  -4   2   4      284.24      316.97     11.52 o 
  -3   2   4     4303.57     4632.86    105.99 o 
  -2   2   4      963.70      885.90     11.55 o 
  -1   2   4       31.77       26.36      3.54 o 
   0   2   4       17.12       23.87      3.48 o 
   1   2   4      339.85      338.66      9.44 o 
   2   2   4     4168.05     4495.71     30.61 o 
   3   2   4     1912.63     2002.70     23.74 o 
   4   2   4     1716.31     1830.23     42.23 o 
   5   2   4     1498.36     1562.91     40.33 o 
   6   2   4      849.31      866.88     12.86 o 
   7   2   4       62.39       63.53      4.37 o 
   8   2   4        1.09       -0.34      3.77 o 
   9   2   4       51.82       59.50      6.96 o 
  10   2   4       93.28      124.02     14.02 o 
 -11   3   4        0.12       -0.39      5.62 o 
 -10   3   4        8.03       16.40      5.76 o 
  -9   3   4       42.94       40.07      7.51 o 
  -8   3   4       30.67       28.09      5.37 o 
  -7   3   4        0.65        3.76      3.95 o 
  -6   3   4        7.22        7.89      3.73 o 
  -5   3   4        5.04        4.42      3.42 o 
  -4   3   4       14.50        9.48      2.56 o 
  -3   3   4      549.14      579.62     19.78 o 
  -2   3   4      149.22      135.31      5.31 o 
  -1   3   4     1960.85     2028.81     23.70 o 
   0   3   4      768.39      806.44     40.39 o 
   1   3   4     4250.05     4955.87    184.61 o 
   2   3   4     2107.42     2295.26     41.39 o 
   3   3   4       32.76       28.27      2.83 o 
   4   3   4      215.86      236.17      4.95 o 
   5   3   4      194.64      200.80      4.87 o 
   6   3   4     1107.98     1111.76     12.94 o 
   7   3   4       86.66       85.99      5.92 o 
   8   3   4      125.49      120.79      8.74 o 
   9   3   4      101.11      100.64      8.74 o 
  10   3   4        5.24       -1.34      5.54 o 
 -11   4   4       25.84       27.65      7.42 o 
 -10   4   4        6.75       11.01      5.72 o 
  -9   4   4      237.12      240.81     11.86 o 
  -8   4   4      153.42      163.17      9.55 o 
  -7   4   4      282.66      295.57     11.69 o 
  -6   4   4      435.65      436.14     13.06 o 
  -5   4   4      226.27      218.87      6.68 o 
  -4   4   4     1669.83     1637.43     14.44 o 
  -3   4   4     1291.18     1305.77     45.57 o 
  -2   4   4     3545.66     3708.34     56.42 o 
  -1   4   4      477.75      449.89      8.59 o 
   0   4   4     2442.26     2487.24     27.64 o 
   1   4   4      125.67      135.08      6.66 o 
   2   4   4      748.73      725.67     12.30 o 
   3   4   4     1374.28     1366.64     17.30 o 
   4   4   4     1272.43     1217.90     21.44 o 
   5   4   4        7.64        6.86      2.19 o 
   6   4   4      949.66      904.61     17.90 o 
   7   4   4      322.37      316.53     10.38 o 
   8   4   4      105.47      112.71      8.61 o 
   9   4   4      115.92      129.12      9.85 o 
  10   4   4       89.90       99.97     11.94 o 
 -11   5   4        3.64        5.66      6.51 o 
 -10   5   4       42.06       41.95      7.42 o 
  -9   5   4        5.31        4.33      4.90 o 
  -8   5   4       96.52       84.69      8.68 o 
  -7   5   4      154.38      166.02     11.77 o 
  -6   5   4        1.87       -1.13      3.41 o 
  -5   5   4      208.97      214.48      6.82 o 
  -4   5   4       33.61       35.45      2.92 o 
  -3   5   4      101.87       81.93      4.23 o 
  -2   5   4      325.18      339.24     11.10 o 
  -1   5   4      135.17      141.43     12.68 o 
   0   5   4      204.40      188.91      7.53 o 
   1   5   4        2.31        0.18      2.67 o 
   2   5   4      152.09      144.33      6.07 o 
   3   5   4      100.58       86.17      4.47 o 
   4   5   4      217.95      238.00      6.94 o 
   5   5   4      156.16      152.68      5.96 o 
   6   5   4      181.87      164.17      6.41 o 
   7   5   4       11.86        7.45      3.57 o 
   8   5   4        0.74        0.37      3.97 o 
   9   5   4       41.15       39.48      6.85 o 
  10   5   4        0.12       -2.39      5.76 o 
 -11   6   4       72.49       78.88     10.20 o 
 -10   6   4      168.83      159.54     11.86 o 
  -9   6   4      216.90      205.79     16.78 o 
  -8   6   4       35.70       48.16      6.55 o 
  -7   6   4       29.61       34.91      5.13 o 
  -6   6   4      572.94      578.42     15.09 o 
  -5   6   4      363.58      358.06      8.84 o 
  -4   6   4      781.31      737.43     14.52 o 
  -3   6   4     1234.35     1262.82     20.78 o 
  -2   6   4     1129.30     1100.07     14.29 o 
  -1   6   4      651.16      636.25     10.80 o 
   0   6   4     4202.30     4300.25     29.63 o 
   1   6   4      324.09      317.93      8.33 o 
   2   6   4      308.32      299.44      8.31 o 
   3   6   4      651.23      699.76     11.76 o 
   4   6   4     1097.68     1097.12     16.16 o 
   5   6   4      204.42      203.25      7.03 o 
   6   6   4       95.67       97.10      5.29 o 
   7   6   4      172.05      193.57      8.70 o 
   8   6   4      107.19      111.23      8.92 o 
   9   6   4      368.09      361.08     16.10 o 
  10   6   4       98.85      107.70     10.61 o 
 -10   7   4        2.40        7.00      6.37 o 
  -9   7   4       29.12       28.87      6.55 o 
  -8   7   4        1.30        4.01      4.65 o 
  -7   7   4       37.20       31.59      5.84 o 
  -6   7   4       39.12       41.57      5.47 o 
  -5   7   4       29.22       24.63      3.45 o 
  -4   7   4      103.64       96.44      4.88 o 
  -3   7   4       62.95       65.76      4.19 o 
  -2   7   4      110.31      134.77      5.59 o 
  -1   7   4      267.32      250.30      7.16 o 
   0   7   4      488.68      479.73      9.50 o 
   1   7   4       33.57       33.19      2.87 o 
   2   7   4       15.13       11.58      2.93 o 
   3   7   4      100.55      107.20      5.21 o 
   4   7   4        9.71        8.85      2.75 o 
   5   7   4        1.37        0.99      2.48 o 
   6   7   4       26.50       26.76      3.75 o 
   7   7   4      124.66      126.53      7.54 o 
   8   7   4        7.23        5.11      4.77 o 
   9   7   4       22.53       18.16      6.37 o 
  10   7   4        0.05       -1.00      6.29 o 
 -10   8   4      111.47      115.46     11.19 o 
  -9   8   4      159.94      180.00     12.13 o 
  -8   8   4      246.40      236.47     12.68 o 
  -7   8   4      166.27      165.83     10.21 o 
  -6   8   4       55.73       60.04      6.42 o 
  -5   8   4      183.99      189.96      8.35 o 
  -4   8   4      489.23      495.17     10.59 o 
  -3   8   4      301.52      274.80      8.12 o 
  -2   8   4      601.83      591.31     11.42 o 
  -1   8   4     2834.84     2886.51     50.49 o 
   0   8   4     2024.70     2026.53     20.39 o 
   1   8   4      157.36      149.83      4.92 o 
   2   8   4      187.85      184.76      7.03 o 
   3   8   4      549.77      552.31     10.79 o 
   4   8   4      105.16      102.39      5.44 o 
   5   8   4       76.53       71.59      4.94 o 
   6   8   4      444.10      437.74     10.96 o 
   7   8   4      590.09      598.97     15.21 o 
   8   8   4      256.10      283.96     14.27 o 
   9   8   4      154.22      160.39     11.92 o 
  10   8   4       23.66       26.21     10.85 o 
 -10   9   4        0.31        1.57      6.51 o 
  -9   9   4        7.36        7.29      6.93 o 
  -8   9   4       21.15       12.38      5.48 o 
  -7   9   4       32.89       31.22      5.89 o 
  -6   9   4        7.68        7.41      4.29 o 
  -5   9   4       43.74       50.02      4.59 o 
  -4   9   4       71.23       70.87      4.12 o 
  -3   9   4        1.81        0.97      2.17 o 
  -2   9   4        1.68        1.28      2.31 o 
  -1   9   4       12.38       10.69      3.00 o 
   0   9   4      112.65       98.58      5.06 o 
   1   9   4      196.05      165.45      6.70 o 
   2   9   4      180.37      159.25      6.85 o 
   3   9   4      199.77      207.96      6.93 o 
   4   9   4        4.01        4.06      2.52 o 
   5   9   4       69.20       66.17      5.06 o 
   6   9   4        1.84       -1.06      3.13 o 
   7   9   4       39.69       38.58      5.32 o 
   8   9   4        5.14        2.30      5.02 o 
   9   9   4       12.07        4.42      5.90 o 
 -10  10   4       84.93       98.64     16.36 o 
  -9  10   4      191.41      219.45     14.12 o 
  -8  10   4      258.34      253.13     13.69 o 
  -7  10   4      337.48      330.83     17.44 o 
  -6  10   4      150.62      157.46      9.79 o 
  -5  10   4       64.29       65.46      5.27 o 
  -4  10   4      111.88      108.79      5.13 o 
  -3  10   4       82.78       78.78      4.37 o 
  -2  10   4      756.65      750.40     20.20 o 
  -1  10   4     1982.26     2008.21     21.96 o 
   0  10   4     1688.38     1696.94     27.13 o 
   1  10   4      433.20      394.26     24.12 o 
   2  10   4      681.75      665.60     13.84 o 
   3  10   4      130.27      129.59      5.82 o 
   4  10   4       12.72       12.16      2.85 o 
   5  10   4       12.59       11.46      3.48 o 
   6  10   4      731.41      708.86     14.70 o 
   7  10   4      525.69      505.14     20.14 o 
   8  10   4      363.42      394.68     19.28 o 
   9  10   4       29.34       43.42      8.39 o 
  -9  11   4       82.82       88.74     10.17 o 
  -8  11   4        0.62        0.76      5.76 o 
  -7  11   4        0.98        0.23      4.75 o 
  -6  11   4        0.62        0.51      4.20 o 
  -5  11   4       33.94       38.59      4.62 o 
  -4  11   4        8.74        8.64      2.57 o 
  -3  11   4      140.72      146.16      5.79 o 
  -2  11   4        8.77        7.52      3.42 o 
  -1  11   4       53.88       59.35      6.51 o 
   0  11   4      210.99      193.09     16.44 o 
   1  11   4      250.82      238.93      8.60 o 
   2  11   4        0.51        0.44      2.90 o 
   3  11   4       80.98       71.04      4.82 o 
   4  11   4       25.02       23.76      3.52 o 
   5  11   4       69.86       63.85      4.97 o 
   6  11   4       14.05       13.77      4.06 o 
   7  11   4        1.14        1.95      4.20 o 
   8  11   4        0.66       -0.36      5.54 o 
  -9  12   4       54.25       58.93      9.15 o 
  -8  12   4      142.44      143.43     11.54 o 
  -7  12   4      282.23      286.25     14.08 o 
  -6  12   4      264.71      276.09     12.92 o 
  -5  12   4      141.91      145.55      7.57 o 
  -4  12   4       86.59       82.80      5.00 o 
  -3  12   4      204.97      203.10     11.27 o 
  -2  12   4      232.45      225.00     10.60 o 
  -1  12   4     1395.70     1400.24     26.14 o 
   0  12   4     2458.06     2431.48     35.16 o 
   1  12   4      247.52      251.95      9.16 o 
   2  12   4        1.66        2.00      3.08 o 
   3  12   4       32.87       35.18      3.93 o 
   4  12   4      219.54      201.54      7.74 o 
   5  12   4      165.38      177.80      7.98 o 
   6  12   4      122.89      132.57      8.34 o 
   7  12   4      301.66      319.02     12.89 o 
   8  12   4       84.71       78.47      9.62 o 
  -9  13   4       12.10       12.02     11.85 o 
  -8  13   4        0.26        0.64      6.33 o 
  -7  13   4       42.53       44.34      7.60 o 
  -6  13   4        1.91        1.70      5.02 o 
  -5  13   4      118.96      105.51      8.61 o 
  -4  13   4       18.52       19.77      4.05 o 
  -3  13   4        0.05        0.93      2.98 o 
  -2  13   4      413.41      376.82     14.27 o 
  -1  13   4      154.65      154.48      9.56 o 
   0  13   4      549.82      553.63     17.57 o 
   1  13   4      627.24      607.88     14.37 o 
   2  13   4      101.97      102.89      7.10 o 
   3  13   4       53.66       56.69      5.39 o 
   4  13   4        0.38       -1.45      2.71 o 
   5  13   4       62.01       48.88      4.76 o 
   6  13   4       13.05       13.10      4.42 o 
   7  13   4       53.92       69.21      7.48 o 
   8  13   4        1.70       -0.34      8.52 o 
  -8  14   4       14.98       25.60      7.84 o 
  -7  14   4       48.34       39.97      7.79 o 
  -6  14   4      276.41      279.08     19.87 o 
  -5  14   4      185.28      214.70     11.86 o 
  -4  14   4      475.29      483.22     13.40 o 
  -3  14   4      180.33      172.60     10.39 o 
  -2  14   4      131.48      113.48      8.68 o 
  -1  14   4       78.23       68.18      6.82 o 
   0  14   4      231.52      234.78     11.92 o 
   1  14   4      200.24      208.58      9.09 o 
   2  14   4      672.09      693.64     16.13 o 
   3  14   4      657.77      635.11     26.04 o 
   4  14   4      462.54      461.05     12.24 o 
   5  14   4       79.76       86.31      6.10 o 
   6  14   4      327.66      352.31     13.79 o 
   7  14   4       32.30       35.52      6.45 o 
  -8  15   4       13.18        9.66      7.36 o 
  -7  15   4        3.99        5.18      8.68 o 
  -6  15   4       33.63       32.55     10.85 o 
  -5  15   4       27.05       28.38      8.68 o 
  -4  15   4        7.54       10.19      4.75 o 
  -3  15   4       47.74       41.43      6.31 o 
  -2  15   4       12.82       15.04      4.80 o 
  -1  15   4       47.97       40.68      6.24 o 
   0  15   4        1.55       -0.18      3.93 o 
   1  15   4        5.53        2.29      3.17 o 
   2  15   4        0.10        0.75      3.30 o 
   3  15   4        0.18        0.71      3.46 o 
   4  15   4        0.89       -0.62      3.23 o 
   5  15   4        3.17        3.60      3.93 o 
   6  15   4       54.46       47.44      6.75 o 
   7  15   4        0.19        3.23      6.49 o 
  -7  16   4       33.30       33.05     11.18 o 
  -5  16   4      167.57      178.60     17.19 o 
  -4  16   4      365.87      380.24     23.20 o 
  -3  16   4      790.21      766.84     42.31 o 
  -2  16   4      112.84       89.79      8.67 o 
  -1  16   4        9.00        8.96      4.83 o 
   0  16   4      106.21      105.21      9.14 o 
   1  16   4      123.14      136.43     10.37 o 
   2  16   4      406.76      428.93     17.53 o 
   3  16   4      245.20      281.26     11.58 o 
   4  16   4      278.63      272.07     11.68 o 
   5  16   4       70.15       58.94      6.11 o 
   6  16   4       32.37       26.40      6.67 o 
  -5  17   4        0.18        2.84      8.01 o 
  -4  17   4        3.09        5.51      8.01 o 
  -3  17   4       12.67        7.10      5.60 o 
  -2  17   4        6.27        5.59      5.19 o 
  -1  17   4        4.57        3.34      4.96 o 
   0  17   4       14.01       14.65      5.64 o 
   1  17   4       22.18       14.90      5.87 o 
   2  17   4       14.47       13.57      5.89 o 
   3  17   4        0.03        0.14      5.49 o 
   4  17   4       48.25       56.01      6.90 o 
   5  17   4        5.93        5.81      4.66 o 
  -5  18   4       62.33       59.09     12.68 o 
  -4  18   4      102.67       97.82     14.35 o 
  -3  18   4      101.12      113.89     10.67 o 
  -2  18   4      120.43      128.44     11.09 o 
  -1  18   4       95.61       91.06      9.68 o 
   0  18   4       43.00       42.14      7.88 o 
   1  18   4       66.95       96.06     10.36 o 
   2  18   4      221.94      238.32     17.36 o 
   3  18   4      134.96      125.08     11.38 o 
   4  18   4      116.77      116.21     11.66 o 
  -4  19   4        0.27       -6.68      8.68 o 
  -3  19   4        0.37       -1.33      6.30 o 
  -2  19   4        1.16       -1.92      6.30 o 
  -1  19   4       20.47       15.97      6.98 o 
   0  19   4        0.01       -1.78      5.67 o 
   1  19   4       11.12       10.61      7.09 o 
   2  19   4        5.95       10.40      7.09 o 
   3  19   4        8.01        9.51     10.02 o 
  -1  20   4       38.89       48.57     14.19 o 
 -11   1   5       83.24      111.36     11.33 o 
 -10   1   5      109.80      123.65     10.21 o 
  -9   1   5      118.08      138.06      9.98 o 
  -8   1   5      480.17      479.74     16.28 o 
  -7   1   5      593.90      646.28     19.11 o 
  -6   1   5       10.11       13.11      4.11 o 
  -5   1   5      235.19      221.65      9.50 o 
  -4   1   5      424.11      440.12      7.79 o 
  -3   1   5      381.54      360.74      7.92 o 
  -2   1   5      327.87      311.54      8.91 o 
  -1   1   5     2728.68     2866.31     28.32 o 
   0   1   5     1452.09     1374.93     19.65 o 
   1   1   5     1245.21     1223.07     19.10 o 
   2   1   5      813.20      813.34     15.81 o 
   3   1   5      284.72      277.78      9.09 o 
   4   1   5     1079.43     1048.56     27.03 o 
   5   1   5     1293.50     1326.14     14.24 o 
   6   1   5      137.66      146.13      5.33 o 
   7   1   5       55.95       54.92      4.10 o 
   8   1   5      260.67      281.74     21.45 o 
   9   1   5      100.50      120.85     14.19 o 
 -11   2   5        0.49        3.33      7.76 o 
 -10   2   5        2.79        3.94      5.59 o 
  -9   2   5        1.01        1.22      4.72 o 
  -8   2   5       20.49       16.46      5.19 o 
  -7   2   5      419.54      417.47     14.52 o 
  -6   2   5      114.30      110.10      7.54 o 
  -5   2   5      456.81      474.81     17.36 o 
  -4   2   5      265.60      255.02      6.25 o 
  -3   2   5      956.21     1025.10     14.10 o 
  -2   2   5       16.61       13.43      3.24 o 
  -1   2   5       37.19       35.81      4.18 o 
   0   2   5      377.36      390.07     10.78 o 
   1   2   5       53.45       61.19      5.25 o 
   2   2   5       91.04       96.36      6.13 o 
   3   2   5      113.26      116.61      5.59 o 
   4   2   5        5.72        2.12      2.09 o 
   5   2   5      336.95      314.24      8.26 o 
   6   2   5      502.10      494.31      9.21 o 
   7   2   5       36.27       41.63      4.20 o 
   8   2   5       26.01       25.85      5.68 o 
   9   2   5       37.95       34.05      8.85 o 
 -11   3   5       43.54       52.39      8.77 o 
 -10   3   5      103.05      104.68      9.71 o 
  -9   3   5      204.49      218.10     11.81 o 
  -8   3   5      177.33      171.08     10.21 o 
  -7   3   5      445.13      483.26     20.36 o 
  -6   3   5      314.04      312.03     11.79 o 
  -5   3   5      582.21      590.49     15.46 o 
  -4   3   5     1197.00     1161.55     15.79 o 
  -3   3   5     1177.01     1194.28     15.26 o 
  -2   3   5        9.52       16.19      3.15 o 
  -1   3   5      156.49      137.52      7.08 o 
   0   3   5      906.76      858.16     16.33 o 
   1   3   5     1905.12     1853.73     24.89 o 
   2   3   5     2016.44     2140.83     22.45 o 
   3   3   5      134.95      126.84      6.00 o 
   4   3   5      222.56      199.42      8.07 o 
   5   3   5      214.52      207.65      6.09 o 
   6   3   5      750.88      793.36     17.73 o 
   7   3   5      245.91      241.21      7.99 o 
   8   3   5      223.07      235.34     12.38 o 
   9   3   5       72.20       84.37      8.62 o 
  10   3   5       48.23       51.74     11.69 o 
 -11   4   5        9.20        5.89      6.74 o 
 -10   4   5        0.03        4.17      8.68 o 
  -9   4   5        5.92        8.18      5.31 o 
  -8   4   5       43.50       39.75      6.12 o 
  -7   4   5       36.43       37.87      5.72 o 
  -6   4   5       15.79        8.98      4.04 o 
  -5   4   5        7.52       10.32      3.77 o 
  -4   4   5        0.42       -0.21      2.96 o 
  -3   4   5        0.62        2.71      2.96 o 
  -2   4   5       94.83      102.71      6.09 o 
  -1   4   5      213.39      214.34      8.78 o 
   0   4   5       36.27       41.72      5.11 o 
   1   4   5      711.95      769.18     16.76 o 
   2   4   5        4.04        5.81      3.93 o 
   3   4   5       20.23       20.90      3.39 o 
   4   4   5       62.61       60.53      4.16 o 
   5   4   5       35.89       28.27      3.51 o 
   6   4   5      326.53      337.32     12.65 o 
   7   4   5      102.28      100.96      5.74 o 
   8   4   5        1.96       -1.63      4.08 o 
   9   4   5       53.01       66.70      8.31 o 
  10   4   5        9.70        7.01      7.07 o 
 -10   5   5       34.18       36.17      8.43 o 
  -9   5   5       55.37       52.25     10.85 o 
  -8   5   5       12.26       14.61      4.96 o 
  -7   5   5      275.38      249.45     14.52 o 
  -6   5   5      391.85      403.81     13.45 o 
  -5   5   5      785.33      741.77     13.87 o 
  -4   5   5      510.56      514.34     10.89 o 
  -3   5   5      232.58      222.79      7.40 o 
  -2   5   5      419.91      399.45     13.61 o 
  -1   5   5      765.93      796.81     23.70 o 
   0   5   5     1897.45     2014.59     51.15 o 
   1   5   5      628.16      638.65     15.63 o 
   2   5   5     1187.89     1148.95     28.97 o 
   3   5   5      662.03      653.25     13.30 o 
   4   5   5      220.20      202.36      7.80 o 
   5   5   5      262.93      261.86      8.07 o 
   6   5   5      671.46      680.80     22.26 o 
   7   5   5       17.16       21.65      4.26 o 
   8   5   5       73.12       81.62      8.32 o 
   9   5   5       56.33       61.48      8.38 o 
  10   5   5       97.12      114.62     11.09 o 
 -10   6   5        0.02        2.43      6.25 o 
  -9   6   5        9.06        6.17      5.67 o 
  -8   6   5       23.88       13.52      7.34 o 
  -7   6   5        1.84        1.00      3.35 o 
  -6   6   5      112.03      106.82      7.61 o 
  -5   6   5      243.23      255.77      8.53 o 
  -4   6   5       19.09       21.84      3.37 o 
  -3   6   5       58.81       55.37      4.76 o 
  -2   6   5      325.82      321.42      8.52 o 
  -1   6   5      861.39      905.93     14.05 o 
   0   6   5       34.84       24.85      3.60 o 
   1   6   5      977.49     1100.01     21.67 o 
   2   6   5      108.33      127.44      6.39 o 
   3   6   5      124.97      122.53      6.41 o 
   4   6   5       52.18       53.15      4.22 o 
   5   6   5      215.91      228.69      7.83 o 
   6   6   5        1.60       -0.49      2.88 o 
   7   6   5        4.14        1.05      3.41 o 
   8   6   5        4.81       10.81      5.35 o 
   9   6   5        1.03        1.22      5.84 o 
  10   6   5        0.31       -0.59      6.73 o 
 -10   7   5      140.78      140.08     13.85 o 
  -9   7   5       73.36       79.02      9.02 o 
  -8   7   5       26.38       19.11      5.78 o 
  -7   7   5       27.50       33.05      8.52 o 
  -6   7   5      148.53      148.56      8.56 o 
  -5   7   5      507.86      479.10     23.59 o 
  -4   7   5      721.89      717.59     13.05 o 
  -3   7   5     1027.67     1042.51     15.76 o 
  -2   7   5      256.61      246.76      7.62 o 
  -1   7   5     2255.18     2228.07     22.81 o 
   0   7   5      109.10       91.35      5.09 o 
   1   7   5      114.83       92.78      6.61 o 
   2   7   5      254.22      248.08      8.75 o 
   3   7   5      840.63      793.30     15.55 o 
   4   7   5      835.81      846.52     14.35 o 
   5   7   5      228.96      233.30      8.10 o 
   6   7   5       45.73       51.65      4.64 o 
   7   7   5       77.69       81.53      6.56 o 
   8   7   5      273.48      275.14     14.34 o 
   9   7   5      160.37      179.14     16.78 o 
 -10   8   5       26.69       25.64      8.43 o 
  -9   8   5        3.43        0.01      5.52 o 
  -8   8   5       86.29       72.08      8.14 o 
  -7   8   5       64.84       59.82      7.20 o 
  -6   8   5        1.61        3.84      6.68 o 
  -5   8   5      274.22      221.07     33.11 o 
  -4   8   5       13.04       11.40      3.13 o 
  -3   8   5       14.53       14.43      3.33 o 
  -2   8   5       80.70       82.50      7.68 o 
  -1   8   5      120.51      101.54      5.34 o 
   0   8   5       92.58       93.48      5.18 o 
   1   8   5       23.81       22.25      2.77 o 
   2   8   5      135.03      128.73      7.32 o 
   3   8   5       54.95       44.54      5.05 o 
   4   8   5        2.54        1.35      2.89 o 
   5   8   5      172.81      197.13      7.85 o 
   6   8   5       15.62       14.65      3.70 o 
   7   8   5        1.60        0.67      3.60 o 
   8   8   5        0.09       -2.58      5.01 o 
   9   8   5        7.45        6.86      6.12 o 
 -10   9   5       68.31       83.13     15.85 o 
  -9   9   5       30.94       39.49      7.70 o 
  -8   9   5      158.71      162.39     11.68 o 
  -7   9   5      310.61      302.60     13.85 o 
  -6   9   5      229.55      246.34     12.26 o 
  -5   9   5      941.19      865.21     15.42 o 
  -4   9   5      177.00      174.98      7.20 o 
  -3   9   5       83.42       88.02      5.47 o 
  -2   9   5      511.38      549.86     11.98 o 
  -1   9   5     1520.01     1446.87    175.85 o 
   0   9   5       10.29       16.58      3.24 o 
   1   9   5      348.27      336.66     14.52 o 
   2   9   5      848.02      814.09     15.61 o 
   3   9   5      436.93      432.59     12.59 o 
   4   9   5       83.06       69.13      5.11 o 
   5   9   5      350.80      318.45      9.97 o 
   6   9   5      963.91      923.88     20.28 o 
   7   9   5      300.67      300.84     11.84 o 
   8   9   5      254.08      263.19     14.69 o 
   9   9   5        0.54       -0.38      6.17 o 
  -9  10   5        1.19        1.99      6.51 o 
  -8  10   5        5.52        4.54      5.89 o 
  -7  10   5        8.65        8.33      5.49 o 
  -6  10   5        1.28        6.81      5.05 o 
  -5  10   5       20.65       23.91      4.05 o 
  -4  10   5        2.35        4.03      2.67 o 
  -3  10   5      139.97      139.78      6.73 o 
  -2  10   5        4.97        3.41      2.85 o 
  -1  10   5       20.64       26.93      3.84 o 
   0  10   5       16.07       16.84      4.41 o 
   1  10   5       11.91        8.17      3.15 o 
   2  10   5       31.39       36.62      4.47 o 
   3  10   5       66.86       72.62      5.61 o 
   4  10   5       73.14       60.09      5.15 o 
   5  10   5        1.72        1.39      3.30 o 
   6  10   5       11.26       12.09      4.04 o 
   7  10   5        1.21       -2.65      3.82 o 
   8  10   5       16.18       18.32      6.79 o 
  -9  11   5        6.54       10.47      7.45 o 
  -8  11   5       52.77       48.70      8.03 o 
  -7  11   5      181.52      187.06     12.68 o 
  -6  11   5      149.94      163.04     10.55 o 
  -5  11   5      181.90      184.38      8.27 o 
  -4  11   5       83.55       82.68     11.35 o 
  -3  11   5      197.92      202.53      8.12 o 
  -2  11   5       69.68       69.01      9.93 o 
  -1  11   5     1769.13     1718.67     37.89 o 
   0  11   5      660.97      701.47     18.98 o 
   1  11   5     1405.44     1387.23     21.45 o 
   2  11   5      529.35      481.56     12.87 o 
   3  11   5       36.40       34.42      4.50 o 
   4  11   5        3.79        0.51      3.27 o 
   5  11   5       90.95      104.96      6.61 o 
   6  11   5      151.84      156.98      8.11 o 
   7  11   5      231.16      225.39     11.19 o 
   8  11   5      163.00      158.72     12.63 o 
  -9  12   5       29.10       39.06     13.69 o 
  -8  12   5        2.41        0.12      6.13 o 
  -7  12   5       24.72       26.77      6.84 o 
  -6  12   5      125.22      122.53      9.85 o 
  -5  12   5        0.26        0.94      4.51 o 
  -4  12   5      156.59      144.27      9.26 o 
  -3  12   5       81.79       83.81      5.92 o 
  -2  12   5      402.96      382.57     14.16 o 
  -1  12   5       31.75       27.86      5.31 o 
   0  12   5      135.18      129.64      9.13 o 
   1  12   5        3.98        4.54      3.27 o 
   2  12   5        2.25        2.37      3.24 o 
   3  12   5      108.24      103.94      6.85 o 
   4  12   5       17.40       17.01      4.11 o 
   5  12   5       30.26       22.45      4.38 o 
   6  12   5       10.48       16.25      4.72 o 
   7  12   5       15.73       15.42      5.30 o 
  -8  13   5       75.18       93.53     10.68 o 
  -7  13   5      155.73      166.04     12.07 o 
  -6  13   5      156.85      177.10     16.02 o 
  -5  13   5      402.64      393.62     15.40 o 
  -4  13   5      219.61      223.89     11.63 o 
  -3  13   5       39.52       42.64      5.84 o 
  -2  13   5       35.92       39.01      6.07 o 
  -1  13   5      321.70      287.41     12.92 o 
   0  13   5      265.17      252.27     12.49 o 
   1  13   5       28.97       26.44      5.30 o 
   2  13   5      130.24      119.50      7.21 o 
   3  13   5      506.58      491.00     14.13 o 
   4  13   5      341.16      335.19     12.14 o 
   5  13   5      134.79      142.61      8.15 o 
   6  13   5      147.20      165.18      8.98 o 
   7  13   5       18.46       20.67      5.85 o 
  -8  14   5        1.77        2.84      9.34 o 
  -7  14   5        0.78        3.34      8.35 o 
  -6  14   5        0.37       -1.67      8.18 o 
  -5  14   5        7.64        9.65      5.36 o 
  -4  14   5       25.90       27.88      8.68 o 
  -3  14   5      132.98      123.31      9.25 o 
  -2  14   5       40.90       43.71      6.25 o 
  -1  14   5       44.93       42.34      6.19 o 
   0  14   5       48.75       48.96      6.61 o 
   1  14   5       57.65       53.21      6.82 o 
   2  14   5        2.58        0.46      3.11 o 
   3  14   5       12.79       10.17      3.97 o 
   4  14   5        0.14        1.12      3.77 o 
   5  14   5        8.80       10.24      4.91 o 
   6  14   5       42.30       57.83      6.62 o 
   7  14   5        2.49        6.17      9.34 o 
  -7  15   5      114.86      124.18     16.02 o 
  -6  15   5       89.74       92.64     14.02 o 
  -5  15   5        3.15       -1.50      7.84 o 
  -4  15   5      107.12      113.50     13.85 o 
  -3  15   5      586.56      573.32     19.24 o 
  -2  15   5      399.72      418.09     24.62 o 
  -1  15   5      100.15       98.31      8.74 o 
   0  15   5       55.16       45.58      7.51 o 
   1  15   5       84.16       85.99      8.61 o 
   2  15   5      371.11      369.56     12.94 o 
   3  15   5      234.10      255.12     11.04 o 
   4  15   5      157.66      154.96      9.22 o 
   5  15   5       90.42       88.24      7.93 o 
   6  15   5       68.00       65.56      7.46 o 
  -5  16   5        7.19        9.85      8.52 o 
  -4  16   5       24.22       27.54      9.68 o 
  -3  16   5       17.52       18.45      6.14 o 
  -2  16   5       15.59       19.92      5.95 o 
  -1  16   5        3.08       -2.09      4.60 o 
   0  16   5       16.15       14.55      5.55 o 
   1  16   5       12.65       16.02      5.60 o 
   2  16   5        0.07        0.61      4.11 o 
   3  16   5       15.64       16.43      5.06 o 
   4  16   5        0.04        0.35      4.88 o 
   5  16   5       28.76       32.49      6.54 o 
  -5  17   5       56.74       51.41     12.02 o 
  -4  17   5      281.24      269.40     21.20 o 
  -3  17   5      171.37      191.99     19.36 o 
  -2  17   5       24.96       27.93      7.07 o 
  -1  17   5       70.45       75.36      8.89 o 
   0  17   5       69.29       73.44      8.85 o 
   1  17   5      143.19      182.26     15.28 o 
   2  17   5      228.61      223.40     14.00 o 
   3  17   5      175.10      180.80     10.32 o 
   4  17   5      162.98      183.37     10.77 o 
  -4  18   5        0.03       -5.68      8.52 o 
  -3  18   5       13.15        9.94      6.67 o 
  -2  18   5        1.13        0.87      6.22 o 
  -1  18   5        3.85        2.32      6.29 o 
   0  18   5        0.21       -2.01      5.40 o 
   1  18   5        0.20        2.71      5.94 o 
   2  18   5        5.18        2.50      6.31 o 
   3  18   5        0.13        4.50      9.18 o 
  -2  19   5       61.58       66.43     14.69 o 
  -1  19   5      238.82      261.56     24.03 o 
   0  19   5      153.92      187.61     21.53 o 
 -11   0   6       18.41       22.03     11.69 o 
 -10   0   6      126.02      127.19     15.69 o 
  -9   0   6      525.93      582.20     28.04 o 
  -8   0   6     1683.48     1664.31     44.73 o 
  -7   0   6        1.79        8.18      7.18 o 
  -6   0   6      305.82      293.44     17.19 o 
  -5   0   6        2.85        0.50      5.18 o 
  -4   0   6       71.14       70.27      5.68 o 
  -3   0   6       37.80       26.54      6.01 o 
  -2   0   6     1427.92     1386.24     29.04 o 
  -1   0   6     3404.29     3492.70     48.74 o 
   0   0   6     1207.53     1214.31     28.71 o 
   1   0   6     1051.27     1029.70     26.54 o 
   2   0   6       26.20       33.71      6.34 o 
   3   0   6      801.84      795.35     24.71 o 
   4   0   6      667.01      649.80     23.20 o 
   5   0   6     1822.84     1837.58     28.15 o 
   6   0   6      226.34      211.76      8.52 o 
   7   0   6      278.50      327.11     14.52 o 
 -11   1   6        0.79        2.02      7.61 o 
 -10   1   6        7.24        4.67      6.85 o 
  -9   1   6        6.70       11.16      6.07 o 
  -8   1   6      115.11      104.89      9.08 o 
  -7   1   6      582.97      580.51     24.45 o 
  -6   1   6       94.09       75.19      8.68 o 
  -5   1   6      235.58      222.18     10.27 o 
  -4   1   6      402.99      399.46     16.27 o 
  -3   1   6       47.15       55.62      4.10 o 
  -2   1   6       39.61       42.51      4.96 o 
  -1   1   6        4.83        5.68      3.78 o 
   0   1   6      111.71      126.07      7.08 o 
   1   1   6        3.62        0.09      3.30 o 
   2   1   6        0.12        1.73      3.18 o 
   3   1   6      215.43      222.15      9.68 o 
   4   1   6       49.81       44.06      4.33 o 
   5   1   6      345.57      333.89      8.70 o 
   6   1   6       32.28       40.97      3.55 o 
   7   1   6        4.68        2.10      3.14 o 
   8   1   6        1.16        0.67      5.84 o 
 -11   2   6       45.47       48.65      9.76 o 
 -10   2   6       65.12       69.79      9.50 o 
  -9   2   6       41.73       52.20      7.67 o 
  -8   2   6      320.50      370.35     15.02 o 
  -7   2   6      294.56      313.64     13.13 o 
  -6   2   6      384.03      359.63     13.40 o 
  -5   2   6       13.23       17.84      4.07 o 
  -4   2   6      611.67      614.51     14.94 o 
  -3   2   6      743.43      724.33     12.56 o 
  -2   2   6     2448.23     2452.48     28.43 o 
  -1   2   6     1019.85     1019.02     18.46 o 
   0   2   6      391.54      380.05     16.11 o 
   1   2   6      923.82      798.48     17.05 o 
   2   2   6       73.66       71.61      6.07 o 
   3   2   6        2.38        3.76      3.52 o 
   4   2   6      157.82      146.78      6.91 o 
   5   2   6      233.46      243.09      8.93 o 
   6   2   6      233.26      245.17      8.92 o 
   7   2   6      500.92      502.37     11.75 o 
   8   2   6      197.46      206.81     16.53 o 
   9   2   6       43.28       60.92     12.18 o 
 -10   3   6       15.19       14.74      7.06 o 
  -9   3   6        1.71        2.92      5.52 o 
  -8   3   6       13.34       13.37      5.29 o 
  -7   3   6      147.71      153.71     10.85 o 
  -6   3   6       59.62       58.45      8.35 o 
  -5   3   6       13.62       12.19      4.34 o 
  -4   3   6       15.80       11.36      3.36 o 
  -3   3   6      165.46      156.74      6.51 o 
  -2   3   6        5.10        4.64      3.13 o 
  -1   3   6      278.26      285.42     10.33 o 
   0   3   6      378.80      360.89     11.68 o 
   1   3   6       14.53       19.28      4.18 o 
   2   3   6       17.62       16.33      4.42 o 
   3   3   6       43.81       47.49      4.56 o 
   4   3   6       67.54       64.73      5.19 o 
   5   3   6       15.58       15.76      3.26 o 
   6   3   6       61.08       61.16      4.77 o 
   7   3   6       95.60       95.65      5.88 o 
   8   3   6        2.44        2.23      4.76 o 
   9   3   6        9.02       20.86      9.34 o 
 -10   4   6       46.11       47.74     12.52 o 
  -9   4   6      135.64      131.09     10.55 o 
  -8   4   6      126.48      120.17      9.20 o 
  -7   4   6       72.24       71.07      7.18 o 
  -6   4   6      104.17      107.99      8.19 o 
  -5   4   6      527.51      503.98     15.26 o 
  -4   4   6      442.74      422.84     15.94 o 
  -3   4   6      447.08      420.45     10.19 o 
  -2   4   6      456.84      433.53     10.41 o 
  -1   4   6      317.80      298.02     10.97 o 
   0   4   6      393.57      365.39     12.10 o 
   1   4   6      615.84      634.88     15.99 o 
   2   4   6     1016.78     1027.76     21.01 o 
   3   4   6     1183.13     1167.06     22.42 o 
   4   4   6      173.36      171.13      7.65 o 
   5   4   6      193.10      222.93      7.77 o 
   6   4   6       27.91       33.01      4.01 o 
   7   4   6      205.65      190.80      7.85 o 
   8   4   6       91.24       96.89      9.14 o 
   9   4   6       70.73       83.34      9.55 o 
 -10   5   6        0.00       -6.01      8.52 o 
  -9   5   6        0.36        0.17      8.35 o 
  -8   5   6        0.14        3.27      4.77 o 
  -7   5   6       52.44       55.32      6.80 o 
  -6   5   6       75.89       66.19      6.87 o 
  -5   5   6        1.72       -2.24      4.07 o 
  -4   5   6       60.97       54.69      6.26 o 
  -3   5   6       38.35       34.88      4.34 o 
  -2   5   6      248.95      255.97     16.44 o 
  -1   5   6      209.12      218.34      7.78 o 
   0   5   6      101.56      103.22      7.20 o 
   1   5   6      216.21      210.18     10.35 o 
   2   5   6       88.59       80.71      7.09 o 
   3   5   6       44.02       42.23      4.44 o 
   4   5   6       84.67       89.72      6.12 o 
   5   5   6       22.20       26.53      3.81 o 
   6   5   6       97.13      100.28      5.92 o 
   7   5   6       76.08       65.19      5.34 o 
   8   5   6        0.02       -0.56      5.06 o 
   9   5   6       18.85       33.34      7.51 o 
 -10   6   6       45.54       46.90      9.02 o 
  -9   6   6       32.43       34.88     10.52 o 
  -8   6   6       14.02       22.65      5.95 o 
  -7   6   6      136.90      135.89      9.22 o 
  -6   6   6      373.90      380.30     14.00 o 
  -5   6   6      440.18      421.28     14.07 o 
  -4   6   6      723.76      721.06     14.19 o 
  -3   6   6      825.72      776.72     19.28 o 
  -2   6   6      396.68      355.62     18.20 o 
  -1   6   6       41.98       44.60      5.68 o 
   0   6   6        1.97        0.81      3.85 o 
   1   6   6      292.43      292.75     12.04 o 
   2   6   6      443.64      446.32     14.99 o 
   3   6   6      711.20      715.09     17.47 o 
   4   6   6      908.81      857.45     19.95 o 
   5   6   6      440.19      412.91     10.89 o 
   6   6   6      102.55      102.26      6.12 o 
   7   6   6       38.43       42.76      4.94 o 
   8   6   6       62.57       77.55      8.96 o 
   9   6   6       90.48      106.99     11.18 o 
 -10   7   6       33.54       37.73     12.85 o 
  -9   7   6        1.49        4.17      7.84 o 
  -8   7   6       24.16       21.03      9.01 o 
  -7   7   6       48.63       53.50      6.77 o 
  -6   7   6       81.07       74.13      7.30 o 
  -5   7   6        4.39        2.53      3.93 o 
  -4   7   6       58.92       59.80      5.43 o 
  -3   7   6       76.23       70.44      5.46 o 
  -2   7   6       37.69       41.17      4.54 o 
  -1   7   6       65.19       63.33      5.15 o 
   0   7   6       16.89       11.06      3.48 o 
   1   7   6        9.31        7.57      4.37 o 
   2   7   6       24.75       21.77      5.61 o 
   3   7   6        0.08       -0.16      3.48 o 
   4   7   6        1.03       -0.23      3.49 o 
   5   7   6      104.65      108.89      6.36 o 
   6   7   6        3.84        4.56      3.40 o 
   7   7   6       12.98       12.06      4.53 o 
   8   7   6        3.25        6.27      5.84 o 
   9   7   6       10.31       10.61      7.25 o 
  -9   8   6        5.98        8.07      6.29 o 
  -8   8   6       89.98       90.63     13.52 o 
  -7   8   6       96.08       88.96     12.18 o 
  -6   8   6      327.34      302.01     12.82 o 
  -5   8   6      643.09      630.19     22.03 o 
  -4   8   6      346.15      356.06     10.16 o 
  -3   8   6      376.47      365.60     11.27 o 
  -2   8   6      707.86      678.76     13.65 o 
  -1   8   6      283.15      258.75     11.85 o 
   0   8   6       19.02       11.06      3.51 o 
   1   8   6      575.23      570.13     17.78 o 
   2   8   6      496.65      468.29     13.08 o 
   3   8   6      297.65      301.52     10.78 o 
   4   8   6      157.72      152.23      8.26 o 
   5   8   6      465.69      440.39     19.77 o 
   6   8   6      141.48      154.52      7.63 o 
   7   8   6       80.16       95.30      7.61 o 
   8   8   6       46.18       51.20      8.26 o 
  -9   9   6       16.06       25.95      7.86 o 
  -8   9   6        7.15        8.76      6.20 o 
  -7   9   6       30.66       30.14      6.55 o 
  -6   9   6        2.43        6.17      6.85 o 
  -5   9   6       30.69       39.06      6.15 o 
  -4   9   6        5.41        4.01      4.24 o 
  -3   9   6        2.35        2.63      3.05 o 
  -2   9   6        0.07        1.75      3.08 o 
  -1   9   6        0.23        0.02      2.72 o 
   0   9   6      134.53      125.45      8.50 o 
   1   9   6      104.06      106.15      9.14 o 
   2   9   6       15.45       19.97      4.43 o 
   3   9   6      116.80      109.15      7.36 o 
   4   9   6       23.11       21.85      4.75 o 
   5   9   6       15.62       10.77      4.47 o 
   6   9   6        0.18        1.46      3.53 o 
   7   9   6        0.33        5.59      4.78 o 
   8   9   6        3.43        5.18      6.08 o 
  -9  10   6        5.37        1.03      6.78 o 
  -8  10   6       51.97       57.33      8.82 o 
  -7  10   6       78.32       87.72      9.18 o 
  -6  10   6      306.78      311.76     14.22 o 
  -5  10   6      649.07      601.87     17.51 o 
  -4  10   6      120.81      127.59      8.84 o 
  -3  10   6      220.01      224.18      8.90 o 
  -2  10   6      386.63      384.44     23.20 o 
  -1  10   6      199.68      194.82     10.39 o 
   0  10   6       61.08       52.74      6.43 o 
   1  10   6      928.66      952.92     22.62 o 
   2  10   6      678.18      655.84     16.28 o 
   3  10   6      251.69      255.77     10.83 o 
   4  10   6        6.15        8.17      4.14 o 
   5  10   6      356.60      352.68     13.02 o 
   6  10   6       59.71       66.15      5.92 o 
   7  10   6      227.66      216.09     11.08 o 
   8  10   6       61.93       67.60     13.69 o 
  -9  11   6        5.52        7.01     11.52 o 
  -8  11   6       33.69       38.43      8.25 o 
  -7  11   6       76.66       73.05      8.78 o 
  -6  11   6       12.32       11.19      5.89 o 
  -5  11   6       36.34       29.31      5.75 o 
  -4  11   6       21.85       19.16      5.07 o 
  -3  11   6       21.16       22.79      4.05 o 
  -2  11   6       81.18       81.38      7.49 o 
  -1  11   6     1020.48      977.46     22.88 o 
   0  11   6       22.02       19.76      5.18 o 
   1  11   6      458.68      440.89     20.78 o 
   2  11   6       86.75       95.59      6.68 o 
   3  11   6       31.01       22.71      4.98 o 
   4  11   6        3.03        3.25      4.04 o 
   5  11   6        0.15        1.54      4.43 o 
   6  11   6        0.48        1.64      3.90 o 
   7  11   6        1.08       -0.99      4.57 o 
  -8  12   6       45.85       47.77      8.85 o 
  -7  12   6      127.15      136.26     13.10 o 
  -6  12   6      235.39      250.70     18.53 o 
  -5  12   6      272.48      252.65     12.39 o 
  -4  12   6      132.50      123.45      9.02 o 
  -3  12   6        4.86        4.51      4.18 o 
  -2  12   6        7.91       12.71      6.26 o 
  -1  12   6      228.18      223.99     11.68 o 
   0  12   6      333.39      358.68     14.78 o 
   1  12   6      745.45      707.09     20.62 o 
   2  12   6      203.36      216.36      9.63 o 
   3  12   6      166.21      158.84      9.47 o 
   4  12   6      232.02      249.94     11.59 o 
   5  12   6      112.31      109.33      8.51 o 
   6  12   6       49.52       51.99      6.03 o 
   7  12   6       48.41       51.08      7.20 o 
  -8  13   6        2.97       -0.17      9.01 o 
  -7  13   6        7.87       12.02      9.34 o 
  -6  13   6      130.09      133.20     15.36 o 
  -5  13   6        0.53        1.08      5.04 o 
  -4  13   6      208.45      199.80     16.36 o 
  -3  13   6      174.84      177.68     10.86 o 
  -2  13   6        3.10        3.74      4.24 o 
  -1  13   6       18.29       23.25      5.36 o 
   0  13   6      270.59      272.60     13.40 o 
   1  13   6      111.47      106.57      9.02 o 
   2  13   6        9.53       11.38      4.13 o 
   3  13   6       25.71       24.94      4.78 o 
   4  13   6        0.51        1.09      4.48 o 
   5  13   6       46.48       47.30      7.06 o 
   6  13   6       19.07       14.10      6.00 o 
  -7  14   6       40.34       29.38     10.52 o 
  -6  14   6       51.18       66.60     12.02 o 
  -5  14   6      133.81      129.52     14.69 o 
  -4  14   6      124.60      134.36     14.52 o 
  -3  14   6      349.25      323.45     14.58 o 
  -2  14   6      338.91      341.35     22.45 o 
  -1  14   6      188.23      190.38     13.52 o 
   0  14   6       88.39       85.63      8.50 o 
   1  14   6       87.13      101.47      9.26 o 
   2  14   6      112.73      124.46     10.22 o 
   3  14   6      124.96      117.94      8.19 o 
   4  14   6       26.48       22.54      5.91 o 
   5  14   6      110.52      113.58      9.65 o 
   6  14   6       20.30       23.09      6.81 o 
  -5  15   6        1.12       -2.17      8.35 o 
  -4  15   6        7.19       -0.50      7.51 o 
  -3  15   6       22.62       19.70      6.25 o 
  -2  15   6       96.94      110.56      9.85 o 
  -1  15   6       69.99       51.67      7.59 o 
   0  15   6       18.96       15.79      5.61 o 
   1  15   6       23.58       20.19      6.05 o 
   2  15   6        0.01       -4.35      4.80 o 
   3  15   6       10.14       14.86      4.94 o 
   4  15   6        1.58        5.91      5.28 o 
   5  15   6        2.06        3.01      5.68 o 
  -5  16   6        8.82        6.34      9.51 o 
  -4  16   6      123.16      121.01     15.02 o 
  -3  16   6       47.83       45.72      7.84 o 
  -2  16   6       64.38       65.10      8.62 o 
  -1  16   6      166.75      157.70     11.69 o 
   0  16   6      220.64      245.97     14.24 o 
   1  16   6      213.13      214.43     13.64 o 
   2  16   6       42.28       41.13      7.79 o 
   3  16   6      105.68      133.03     11.01 o 
   4  16   6      183.31      192.20     11.17 o 
  -4  17   6        0.15       -2.50      8.35 o 
  -3  17   6       61.27       67.65     12.02 o 
  -2  17   6        0.30       -1.56      6.19 o 
  -1  17   6        1.21        0.25      5.67 o 
   0  17   6        5.37        7.72      5.96 o 
   1  17   6        4.52       -0.48      5.71 o 
   2  17   6       33.54       41.42      8.68 o 
   3  17   6        5.59        3.84      6.51 o 
  -2  18   6      158.03      159.73     13.23 o 
  -1  18   6      220.64      225.76     15.08 o 
   0  18   6      130.12      169.42     20.20 o 
 -10   1   7       45.02       55.67      9.85 o 
  -9   1   7      180.02      197.85     13.22 o 
  -8   1   7      438.16      455.38     17.52 o 
  -7   1   7       53.62       60.64      7.30 o 
  -6   1   7      196.55      217.34     14.02 o 
  -5   1   7       36.95       39.85      5.45 o 
  -4   1   7        1.41        0.98      2.75 o 
  -3   1   7        6.90        6.51      3.66 o 
  -2   1   7     1497.32     1383.51     81.88 o 
  -1   1   7     2359.02     2283.08     54.17 o 
   0   1   7     1936.18     1939.75     27.85 o 
   1   1   7      306.15      285.76     11.03 o 
   2   1   7      160.54      156.16     14.27 o 
   3   1   7       22.40       19.91      4.27 o 
   4   1   7      206.61      205.86     13.93 o 
   5   1   7      346.51      343.37     13.56 o 
   6   1   7       94.62       94.22      6.46 o 
   7   1   7      771.02      810.63     29.88 o 
   8   1   7       88.58      108.66     13.69 o 
 -10   2   7       20.39       25.67      8.68 o 
  -9   2   7       20.48       12.51      7.18 o 
  -8   2   7       93.38      101.92      9.67 o 
  -7   2   7      119.67      124.39      9.37 o 
  -6   2   7        7.63        5.41      4.07 o 
  -5   2   7       70.25       60.52      6.72 o 
  -4   2   7       11.73       12.68      3.71 o 
  -3   2   7        2.46       -0.70      3.15 o 
  -2   2   7       65.70       67.33      6.09 o 
  -1   2   7       24.42       17.98      6.76 o 
   0   2   7        6.59        0.72      3.84 o 
   1   2   7      334.98      324.02     11.67 o 
   2   2   7       71.83       73.81      6.55 o 
   3   2   7      167.68      147.95      9.26 o 
   4   2   7      113.01      103.89      8.14 o 
   5   2   7        9.40        5.86      4.65 o 
   6   2   7        5.02        6.59      3.68 o 
   7   2   7        0.64       -2.92      3.90 o 
   8   2   7       49.15       55.75     11.01 o 
 -10   3   7       81.22       87.70     10.97 o 
  -9   3   7      117.91      128.34     12.43 o 
  -8   3   7       28.00       37.11      7.14 o 
  -7   3   7       22.98       22.13      5.54 o 
  -6   3   7      116.20      128.43      9.12 o 
  -5   3   7      162.63      159.12      9.78 o 
  -4   3   7      380.91      372.67     13.02 o 
  -3   3   7      265.34      256.11      8.57 o 
  -2   3   7      581.46      607.16     15.63 o 
  -1   3   7      438.64      409.14     13.02 o 
   0   3   7     1173.15     1175.60     22.46 o 
   1   3   7      571.27      576.04     15.99 o 
   2   3   7      286.02      273.89     11.62 o 
   3   3   7      391.82      395.61     14.07 o 
   4   3   7       72.36       77.43      7.53 o 
   5   3   7        1.27        1.43      4.31 o 
   6   3   7      131.41      122.66      7.50 o 
   7   3   7      261.74      265.16     10.76 o 
   8   3   7       26.74       40.39     10.52 o 
   9   3   7       30.32       35.38     11.35 o 
 -10   4   7        1.86        8.06      8.29 o 
  -9   4   7        4.00        3.82      6.25 o 
  -8   4   7       20.07       18.74      6.00 o 
  -7   4   7        5.08        3.54      4.75 o 
  -6   4   7        0.67       -0.30      4.37 o 
  -5   4   7       24.64       23.39      5.33 o 
  -4   4   7       72.04       59.55      6.13 o 
  -3   4   7      636.22      610.44     28.04 o 
  -2   4   7      221.80      220.00      8.03 o 
  -1   4   7      119.55      117.71      7.72 o 
   0   4   7      335.38      325.66     12.33 o 
   1   4   7       68.98       56.42      6.19 o 
   2   4   7        1.23        3.20      4.08 o 
   3   4   7       74.42       74.99      7.37 o 
   4   4   7        0.35        0.50      3.44 o 
   5   4   7        8.41        7.15      3.66 o 
   6   4   7      114.45      108.68      7.30 o 
   7   4   7        2.43       -0.69      4.08 o 
   8   4   7        0.02       -1.23      5.42 o 
   9   4   7        3.02        2.34     10.35 o 
  -9   5   7       39.85       49.67      8.26 o 
  -8   5   7        7.35        5.61      5.45 o 
  -7   5   7      132.89      145.92     10.17 o 
  -6   5   7      437.94      426.54     15.67 o 
  -5   5   7      480.44      472.26     19.03 o 
  -4   5   7      301.75      297.07     12.18 o 
  -3   5   7      383.26      374.40     12.35 o 
  -2   5   7       33.71       25.30      4.00 o 
  -1   5   7        4.44        0.20      3.47 o 
   0   5   7      440.13      450.17     16.11 o 
   1   5   7      257.44      266.80     11.81 o 
   2   5   7      628.44      634.72     20.44 o 
   3   5   7      276.44      278.08     12.74 o 
   4   5   7      319.75      303.47     10.85 o 
   5   5   7      184.47      169.60      8.59 o 
   6   5   7      172.42      170.62      8.89 o 
   7   5   7       84.53       85.18      7.28 o 
   8   5   7       15.76       17.10      6.61 o 
  -9   6   7       12.71       17.36     10.85 o 
  -8   6   7        2.11        3.55      5.60 o 
  -7   6   7        4.31        6.75      4.69 o 
  -6   6   7       11.18       10.58      4.85 o 
  -5   6   7        5.96       -1.24      4.29 o 
  -4   6   7       76.02       72.59      7.31 o 
  -3   6   7        8.16       11.26      3.72 o 
  -2   6   7      217.94      215.96      8.49 o 
  -1   6   7      383.96      388.70     16.02 o 
   0   6   7      352.08      353.95     13.59 o 
   1   6   7      356.59      344.63     14.61 o 
   2   6   7       10.37       12.90      4.46 o 
   3   6   7      106.62      117.26      9.09 o 
   4   6   7       45.52       37.26      5.06 o 
   5   6   7      107.08      105.21      9.89 o 
   6   6   7       94.54       83.88      6.99 o 
   7   6   7        8.76       10.24      4.80 o 
   8   6   7        9.98       11.49      6.42 o 
  -9   7   7       45.21       39.23     11.52 o 
  -8   7   7       89.23       80.62     13.36 o 
  -7   7   7      264.50      251.16     12.81 o 
  -6   7   7      243.85      236.56     12.07 o 
  -5   7   7       93.02       98.15     12.02 o 
  -4   7   7      260.68      275.68     12.56 o 
  -3   7   7      208.34      206.59      8.70 o 
  -2   7   7      423.84      410.68     11.55 o 
  -1   7   7       27.05       26.89      4.55 o 
   0   7   7      357.51      348.46     11.94 o 
   1   7   7      102.09      105.50     10.35 o 
   2   7   7       95.10       97.73      8.60 o 
   3   7   7      580.00      585.76     18.82 o 
   4   7   7     1157.14     1126.21     21.20 o 
   5   7   7      179.31      191.23      9.59 o 
   6   7   7       31.23       30.50      5.39 o 
   7   7   7        0.75       -0.02      4.42 o 
   8   7   7       15.74       19.42      7.37 o 
  -9   8   7       10.90       14.35     10.02 o 
  -8   8   7       18.51       20.53      9.51 o 
  -7   8   7       47.38       31.55      9.68 o 
  -6   8   7       33.56       28.28      5.87 o 
  -5   8   7        6.99        6.51      7.18 o 
  -4   8   7        7.62        1.94      5.38 o 
  -3   8   7       21.68       22.81      4.58 o 
  -2   8   7        0.28       -1.55      3.46 o 
  -1   8   7       96.32       79.91      6.00 o 
   0   8   7       32.00       27.59      4.43 o 
   1   8   7       22.41       21.32      5.35 o 
   2   8   7       24.87       21.81      5.89 o 
   3   8   7        3.24        8.11      5.40 o 
   4   8   7      135.57      125.03      7.93 o 
   5   8   7       27.79       31.63      5.41 o 
   6   8   7        0.02        0.24      4.63 o 
   7   8   7       59.20       62.70      7.26 o 
   8   8   7        0.07        0.17      9.51 o 
  -9   9   7        7.71       14.02     13.69 o 
  -8   9   7       31.24       28.71     10.52 o 
  -7   9   7       28.05       43.23     10.85 o 
  -6   9   7      358.70      322.81     20.86 o 
  -5   9   7      243.97      233.18     17.19 o 
  -4   9   7       93.05       99.32      9.44 o 
  -3   9   7      367.34      389.66     26.21 o 
  -2   9   7      537.60      526.69     23.78 o 
  -1   9   7        1.96        0.82      3.57 o 
   0   9   7       90.82       93.34      8.90 o 
   1   9   7      643.11      632.83     20.10 o 
   2   9   7      677.57      710.72     21.88 o 
   3   9   7       40.15       50.46      7.74 o 
   4   9   7       89.21       87.01      7.24 o 
   5   9   7      197.85      185.30      9.95 o 
   6   9   7       44.96       43.22      6.56 o 
   7   9   7       96.07      110.26     10.91 o 
  -8  10   7       14.14       10.86      7.18 o 
  -7  10   7       11.38        8.56      6.56 o 
  -6  10   7        4.64        5.51      7.51 o 
  -5  10   7        1.05        5.68      7.68 o 
  -4  10   7        5.27        4.19      4.93 o 
  -3  10   7       13.01       13.45      4.02 o 
  -2  10   7        7.13        7.36      5.71 o 
  -1  10   7        3.03        1.54      5.03 o 
   0  10   7        2.12        0.39      4.88 o 
   1  10   7       57.92       52.65      7.75 o 
   2  10   7        6.77        5.67      5.59 o 
   3  10   7       18.68       16.67      4.71 o 
   4  10   7       12.49       10.63      4.70 o 
   5  10   7        0.03        0.88      4.36 o 
   6  10   7        0.00       -4.56      4.56 o 
   7  10   7        1.26        0.83      8.85 o 
  -8  11   7       59.79       67.25     10.05 o 
  -7  11   7      127.03      133.70     15.85 o 
  -6  11   7      200.70      174.10     16.69 o 
  -5  11   7      166.98      181.44     16.02 o 
  -4  11   7      243.67      259.34     12.80 o 
  -3  11   7       87.66       93.68      6.78 o 
  -2  11   7       29.54       28.03      5.43 o 
  -1  11   7       82.23       65.94      7.26 o 
   0  11   7      106.13      110.90     10.38 o 
   1  11   7      526.81      574.65     20.84 o 
   2  11   7      303.88      308.23     15.73 o 
   3  11   7      214.13      198.90     10.48 o 
   4  11   7      303.14      307.24     12.95 o 
   5  11   7       65.62       62.17      7.23 o 
   6  11   7       73.52       85.18      8.14 o 
   7  11   7       66.63       68.44     13.19 o 
  -7  12   7       49.54       34.72     10.85 o 
  -6  12   7       26.42       23.37      9.68 o 
  -5  12   7      178.08      168.42     16.36 o 
  -4  12   7      102.29      109.21      9.26 o 
  -3  12   7       19.36       23.20      5.90 o 
  -2  12   7       13.94       14.21      5.25 o 
  -1  12   7       24.00       17.40      5.36 o 
   0  12   7      213.30      197.13     11.75 o 
   1  12   7      215.05      213.91     13.60 o 
   2  12   7       54.97       43.88      8.36 o 
   3  12   7        0.19       -4.84      5.54 o 
   4  12   7        3.51        5.78      4.71 o 
   5  12   7       99.95       81.45      8.15 o 
   6  12   7       60.31       67.64      8.04 o 
  -7  13   7       17.98       18.86     10.35 o 
  -6  13   7       55.35       53.41     11.52 o 
  -5  13   7      103.85      117.34     14.52 o 
  -4  13   7      134.08      134.20     14.86 o 
  -3  13   7      280.04      285.05     13.92 o 
  -2  13   7      226.52      235.34     13.03 o 
  -1  13   7      177.96      183.74     22.95 o 
   0  13   7      272.49      262.47     13.99 o 
   1  13   7       40.49       39.91      6.96 o 
   2  13   7       72.01       99.68     11.31 o 
   3  13   7      120.54      131.48     12.42 o 
   4  13   7      142.66      148.54     10.18 o 
   5  13   7       28.67       25.15      6.52 o 
  -4  14   7       10.12       16.36      8.85 o 
  -3  14   7      162.19      152.31     11.21 o 
  -2  14   7      148.08      149.76     11.09 o 
  -1  14   7        0.50        2.58      5.55 o 
   0  14   7      134.24      128.62     10.64 o 
   1  14   7       10.99       16.38      6.19 o 
   2  14   7        0.00        0.63      7.26 o 
   3  14   7        0.01        1.33      6.87 o 
   4  14   7       18.79       24.84      6.35 o 
   5  14   7       28.54       22.20     16.36 o 
  -4  15   7       18.07       21.70     10.18 o 
  -3  15   7      109.40      118.65     10.54 o 
  -2  15   7      166.02      167.56     12.15 o 
  -1  15   7      104.87      115.47     10.64 o 
   0  15   7      154.02      147.65     11.72 o 
   1  15   7       71.13       70.42      9.19 o 
   2  15   7       86.54       97.49     10.44 o 
   3  15   7       87.95       97.66     12.25 o 
   4  15   7       54.81       50.55     11.60 o 
  -4  16   7        0.00       -7.51      8.01 o 
  -3  16   7        1.29        0.50      9.01 o 
  -2  16   7        0.14       -2.25      5.62 o 
  -1  16   7       14.23       15.92      6.70 o 
   0  16   7        4.98        2.59      5.91 o 
   1  16   7        2.84        2.83      6.00 o 
   2  16   7        0.16        0.19      6.42 o 
  -2  17   7      154.94      182.94     20.20 o 
  -1  17   7       96.27       99.81     16.02 o 
   0  17   7      116.63      123.85     18.03 o 
  -9   0   8      115.76      134.70     17.36 o 
  -8   0   8      242.87      303.96     22.70 o 
  -7   0   8      120.76      106.32     13.36 o 
  -6   0   8      335.18      325.82     20.36 o 
  -5   0   8      194.10      207.14     15.85 o 
  -4   0   8       84.90       80.29     10.52 o 
  -3   0   8      205.69      203.97     13.02 o 
  -2   0   8      523.79      488.39     20.03 o 
  -1   0   8      800.57      749.45     25.04 o 
   0   0   8      383.70      368.55     18.36 o 
   1   0   8        1.62       -0.67      4.84 o 
   2   0   8        2.58       -1.67      5.01 o 
   3   0   8        1.32       -5.01      5.01 o 
   4   0   8      278.69      297.94     18.36 o 
   5   0   8       61.12       57.09      9.85 o 
   6   0   8      350.93      363.54     22.03 o 
   7   0   8      321.76      359.87     22.87 o 
  -9   1   8       74.24       72.77     10.27 o 
  -8   1   8        3.12       -2.53      6.49 o 
  -7   1   8       15.33        9.08      5.61 o 
  -6   1   8        0.00        3.40      4.60 o 
  -5   1   8       38.24       37.11      5.96 o 
  -4   1   8       25.74       25.35      4.18 o 
  -3   1   8       31.81       31.75      4.84 o 
  -2   1   8       29.52       24.19      4.54 o 
  -1   1   8        4.78        7.65      3.96 o 
   0   1   8        9.41        8.24      3.96 o 
   1   1   8      172.18      194.42      9.97 o 
   2   1   8       23.54       19.19      4.72 o 
   3   1   8      112.12      103.33      8.14 o 
   4   1   8       40.13       45.74      6.43 o 
   5   1   8       14.54       16.74      5.40 o 
   6   1   8        9.88        9.08      6.07 o 
   7   1   8        0.61       -2.20      6.01 o 
  -9   2   8       32.69       39.73      8.85 o 
  -8   2   8        3.80        9.80      6.49 o 
  -7   2   8       79.98       82.19      8.89 o 
  -6   2   8       69.92       75.01      7.84 o 
  -5   2   8       94.48       83.73      7.97 o 
  -4   2   8       61.87       62.78      8.01 o 
  -3   2   8      299.69      291.27      9.53 o 
  -2   2   8      300.36      300.02     11.51 o 
  -1   2   8      350.91      346.85     13.19 o 
   0   2   8      405.05      366.47     13.10 o 
   1   2   8      433.87      422.54     14.46 o 
   2   2   8      461.05      443.24     15.23 o 
   3   2   8      325.89      338.40     13.92 o 
   4   2   8        8.85        3.01      4.46 o 
   5   2   8       22.83       29.83      6.13 o 
   6   2   8      403.60      412.99     22.62 o 
   7   2   8      163.27      173.04     11.79 o 
   8   2   8       11.52       14.35     10.52 o 
  -9   3   8        4.72        9.65      7.13 o 
  -8   3   8       42.23       35.23      7.83 o 
  -7   3   8       33.27       29.60      7.14 o 
  -6   3   8       26.74       24.88      6.01 o 
  -5   3   8       25.48       25.07      8.10 o 
  -4   3   8        0.83       -0.09      6.51 o 
  -3   3   8      104.66      104.55      6.48 o 
  -2   3   8       37.33       39.54      5.78 o 
  -1   3   8       44.35       45.07      5.71 o 
   0   3   8        7.62        9.43      4.50 o 
   1   3   8        0.64        1.75      4.02 o 
   2   3   8       38.58       38.22      5.96 o 
   3   3   8       78.12       69.06      7.76 o 
   4   3   8       33.35       37.29      7.42 o 
   5   3   8        0.02       -3.61      4.33 o 
   6   3   8       51.20       39.90      7.20 o 
   7   3   8       24.18       31.05      5.83 o 
   8   3   8        3.14        7.84      9.85 o 
  -9   4   8       75.58       84.45     10.64 o 
  -8   4   8        9.50       10.41      6.67 o 
  -7   4   8       60.41       70.50      8.68 o 
  -6   4   8      109.81      108.36      9.19 o 
  -5   4   8      318.52      304.76     13.75 o 
  -4   4   8      497.47      490.06     22.20 o 
  -3   4   8      450.05      466.74     12.34 o 
  -2   4   8        7.27        8.65      3.46 o 
  -1   4   8      106.62      109.75      8.02 o 
   0   4   8       69.04       66.07      6.90 o 
   1   4   8       24.39       23.27      5.31 o 
   2   4   8      591.87      576.00     29.63 o 
   3   4   8      337.32      319.97     14.04 o 
   4   4   8      246.44      251.47     12.75 o 
   5   4   8       31.81       29.68      6.37 o 
   6   4   8      230.17      227.88     10.57 o 
   7   4   8        5.55        2.68      4.62 o 
   8   4   8       58.07       65.60     13.52 o 
  -9   5   8        5.35        3.34     10.35 o 
  -8   5   8        1.52       -2.56      6.03 o 
  -7   5   8        9.87       12.85      5.88 o 
  -6   5   8        2.26       -1.37      4.69 o 
  -5   5   8        1.08       -3.14      4.24 o 
  -4   5   8       18.94       20.95      5.72 o 
  -3   5   8        0.93        2.49      3.64 o 
  -2   5   8        0.38       -1.40      3.17 o 
  -1   5   8       29.79       27.43      5.13 o 
   0   5   8       53.16       48.21      6.31 o 
   1   5   8       11.84       12.45      4.72 o 
   2   5   8      151.28      147.94     10.09 o 
   3   5   8        5.52        6.28      5.06 o 
   4   5   8       59.05       53.14      7.26 o 
   5   5   8       19.90       25.79      6.29 o 
   6   5   8       53.42       61.47      6.71 o 
   7   5   8        0.37       -3.10      4.65 o 
  -8   6   8       43.68       33.39      7.66 o 
  -7   6   8      212.62      220.20     12.90 o 
  -6   6   8       43.06       37.75      6.66 o 
  -5   6   8       71.42       80.07      8.01 o 
  -4   6   8      313.13      313.41     13.46 o 
  -3   6   8      411.04      402.90     11.86 o 
  -2   6   8       53.68       57.25      5.38 o 
  -1   6   8      106.37      108.97      6.78 o 
   0   6   8      319.03      317.88     13.68 o 
   1   6   8       70.90       73.26      7.47 o 
   2   6   8      245.80      250.34     12.77 o 
   3   6   8      299.52      307.95     14.32 o 
   4   6   8      206.53      219.00     15.28 o 
   5   6   8       44.32       42.24      7.37 o 
   6   6   8       73.18       62.17      6.90 o 
   7   6   8        4.49        1.31      5.04 o 
  -8   7   8        0.01        5.84      9.01 o 
  -7   7   8        0.00        3.47      5.66 o 
  -6   7   8        3.78        1.87      4.80 o 
  -5   7   8        8.44        7.18      7.68 o 
  -4   7   8       12.68       11.68      5.48 o 
  -3   7   8        0.01        1.18      3.76 o 
  -2   7   8        6.51       13.29      4.22 o 
  -1   7   8        0.03        0.67      3.71 o 
   0   7   8       36.76       34.53      5.60 o 
   1   7   8        4.30        6.14      4.65 o 
   2   7   8       22.29       19.31      5.91 o 
   3   7   8       48.73       47.05      7.16 o 
   4   7   8       21.99       17.90      6.41 o 
   5   7   8      119.21      111.75      8.47 o 
   6   7   8        2.55       -1.27      4.67 o 
   7   7   8        7.51        7.43      5.66 o 
  -8   8   8       90.75       87.97     14.52 o 
  -7   8   8      120.68      108.54     10.07 o 
  -6   8   8       92.54       91.65      8.85 o 
  -5   8   8       37.45       38.06      9.51 o 
  -4   8   8      122.05      130.86     10.48 o 
  -3   8   8      130.88      133.77      7.86 o 
  -2   8   8       48.38       41.23      5.48 o 
  -1   8   8       22.90       19.49      4.39 o 
   0   8   8      450.78      447.63     35.55 o 
   1   8   8      262.47      271.97     13.74 o 
   2   8   8      217.55      229.19     13.09 o 
   3   8   8      115.38      117.11     10.24 o 
   4   8   8      232.12      199.28     12.86 o 
   5   8   8      109.65      112.30      8.57 o 
   6   8   8       68.27       82.47      7.93 o 
   7   8   8       26.24       38.49      8.60 o 
  -7   9   8        9.62       15.52      9.01 o 
  -6   9   8        2.87        1.39      5.41 o 
  -5   9   8        2.68       -0.34      7.18 o 
  -4   9   8       14.82       15.26      6.54 o 
  -3   9   8       18.56       17.96      4.91 o 
  -2   9   8       31.62       33.96      5.54 o 
  -1   9   8      141.50      132.67     10.47 o 
   0   9   8        3.64        4.52      5.17 o 
   1   9   8       37.90       34.95      6.93 o 
   2   9   8       13.73        8.26      5.58 o 
   3   9   8       10.30       13.70      6.15 o 
   4   9   8        2.90        2.20      5.93 o 
   5   9   8        7.89        6.40      5.38 o 
   6   9   8        0.07       -1.69      5.41 o 
  -7  10   8       31.69       41.56     12.18 o 
  -6  10   8       89.81       87.80     13.36 o 
  -5  10   8       33.25       34.55      9.85 o 
  -4  10   8      107.70      110.53     10.55 o 
  -3  10   8      157.65      164.38      9.08 o 
  -2  10   8      172.25      172.07     11.83 o 
  -1  10   8       18.91       21.98      6.45 o 
   0  10   8      213.22      217.66     13.38 o 
   1  10   8      137.57      150.03     11.74 o 
   2  10   8      185.67      174.23     12.69 o 
   3  10   8       80.30       67.91      9.17 o 
   4  10   8      239.23      258.85     14.99 o 
   5  10   8       37.86       49.72      6.99 o 
   6  10   8       58.77       62.20     10.05 o 
  -7  11   8        0.84       -2.17      9.68 o 
  -6  11   8       38.11       39.06     10.85 o 
  -5  11   8       25.90       26.87      9.85 o 
  -4  11   8       15.92       23.32      8.19 o 
  -3  11   8       57.12       60.74      8.74 o 
  -2  11   8       24.22       23.37      6.70 o 
  -1  11   8       42.02       38.17      7.90 o 
   0  11   8       37.87       34.29      7.92 o 
   1  11   8       69.64       83.59     10.11 o 
   2  11   8       13.03       18.53      7.41 o 
   3  11   8        9.25        7.61      6.88 o 
   4  11   8       20.67       24.73      7.74 o 
   5  11   8       13.02       11.91      5.69 o 
  -6  12   8       25.01       20.70     10.18 o 
  -5  12   8      117.61      122.51     14.86 o 
  -4  12   8      308.10      360.54     28.71 o 
  -3  12   8      185.18      212.91     14.33 o 
  -2  12   8       15.51       23.74      7.55 o 
  -1  12   8       34.26       52.28      8.90 o 
   0  12   8      198.73      201.37     14.52 o 
   1  12   8       26.85       29.69      8.18 o 
   2  12   8       36.56       39.86      8.91 o 
   3  12   8      132.01      142.47     12.78 o 
   4  12   8      109.97      114.44     12.14 o 
   5  12   8       36.00       44.07     15.02 o 
  -6  13   8       66.95       73.11     13.52 o 
  -4  13   8        4.15       27.37     19.36 o 
  -3  13   8      243.57      340.84     30.04 o 
  -2  13   8      108.25      117.17     12.14 o 
  -1  13   8        3.58        6.98      7.53 o 
   0  13   8       67.22       75.38     10.98 o 
   1  13   8        9.03       13.11      7.66 o 
   2  13   8        0.00        1.97      7.28 o 
   3  13   8       22.73       21.29      8.06 o 
   4  13   8        2.09       -7.01     14.86 o 
  -4  14   8        7.97        3.67      8.68 o 
  -3  14   8       93.45      104.49     14.69 o 
  -2  14   8       82.46      107.72     12.66 o 
  -1  14   8      207.60      208.23     15.85 o 
   0  14   8       94.67      112.61     13.05 o 
   1  14   8       24.61       33.16      9.81 o 
   2  14   8      179.55      211.47     16.11 o 
   3  14   8       84.65      105.83     22.36 o 
  -3  15   8        5.78        6.68      9.34 o 
  -2  15   8        3.02       -1.25      6.20 o 
  -1  15   8       23.56       35.08     10.31 o 
   0  15   8       13.42       25.60     10.18 o 
   1  15   8        3.59       11.54      9.13 o 
  -8   1   9       23.49       24.80      7.93 o 
  -7   1   9      166.71      163.80     12.26 o 
  -6   1   9      281.88      286.49     14.57 o 
  -5   1   9      147.17      151.36     10.55 o 
  -4   1   9       25.76       24.83      5.79 o 
  -3   1   9       72.21       70.79      6.61 o 
  -2   1   9      208.26      211.24     10.51 o 
  -1   1   9      272.35      261.39     11.68 o 
   0   1   9      141.46      119.69     12.77 o 
   1   1   9      230.79      227.86     11.39 o 
   2   1   9      159.40      154.67      9.85 o 
   3   1   9       34.02       28.92      6.19 o 
   4   1   9       40.69       40.94      6.90 o 
   5   1   9       76.66       73.62      8.66 o 
   6   1   9      130.82      134.41     11.21 o 
   7   1   9       40.49       47.16      8.97 o 
  -8   2   9        0.06       -2.60      6.48 o 
  -7   2   9       30.47       34.52      7.76 o 
  -6   2   9       42.95       38.80      7.43 o 
  -5   2   9        0.10       -2.02      4.89 o 
  -4   2   9       40.56       36.89      9.68 o 
  -3   2   9       37.74       34.07      4.79 o 
  -2   2   9        7.29        6.85      4.48 o 
  -1   2   9       28.45       32.44      5.84 o 
   0   2   9       89.57       89.78      7.79 o 
   1   2   9       46.39       51.58      6.67 o 
   2   2   9       23.42       15.64      5.25 o 
   3   2   9       25.52       24.00      6.01 o 
   4   2   9        9.18        6.73      5.43 o 
   5   2   9        0.38       -0.65      5.61 o 
   6   2   9       14.43        7.31      6.34 o 
   7   2   9        3.75        1.40      7.01 o 
  -8   3   9       23.73       29.89      8.43 o 
  -7   3   9       81.08       82.19      9.62 o 
  -6   3   9       73.39       68.61      8.62 o 
  -5   3   9      188.73      179.27     11.69 o 
  -4   3   9       96.09       93.47     12.52 o 
  -3   3   9      108.48      104.31      6.70 o 
  -2   3   9       79.44       89.44      7.85 o 
  -1   3   9      229.05      247.33     11.92 o 
   0   3   9        1.40       -0.25      4.13 o 
   1   3   9       44.90       47.66      6.67 o 
   2   3   9      333.64      334.02     14.90 o 
   3   3   9      270.40      272.12     13.95 o 
   4   3   9       58.27       57.34      7.70 o 
   5   3   9      205.09      208.53     12.72 o 
   6   3   9      145.87      135.68     11.09 o 
   7   3   9       14.19        6.34      6.75 o 
  -8   4   9       23.36       25.19      8.50 o 
  -7   4   9       85.72       88.37      9.95 o 
  -6   4   9       11.33        4.35      5.61 o 
  -5   4   9      137.48      119.75      9.91 o 
  -4   4   9        3.31        5.84      7.34 o 
  -3   4   9       23.99       21.97      4.60 o 
  -2   4   9       11.47       12.94      5.26 o 
  -1   4   9      157.68      152.61      9.84 o 
   0   4   9       33.97       29.75      5.78 o 
   1   4   9      170.33      168.01     10.67 o 
   2   4   9       42.41       34.76      6.37 o 
   3   4   9        0.04        0.08      5.07 o 
   4   4   9        0.61       -3.17      5.25 o 
   5   4   9        0.58        0.46      5.47 o 
   6   4   9        1.76       -4.00      5.52 o 
  -8   5   9       19.62       23.97      8.27 o 
  -7   5   9       44.25       50.80      8.56 o 
  -6   5   9        8.67       11.60      6.25 o 
  -5   5   9       79.33       76.97      8.84 o 
  -4   5   9      284.97      262.56     18.86 o 
  -3   5   9      231.02      228.91     11.52 o 
  -2   5   9       75.04       77.03      6.23 o 
  -1   5   9      328.92      329.79     14.20 o 
   0   5   9       25.16       27.66      5.76 o 
   1   5   9      224.06      233.16     12.51 o 
   2   5   9      231.75      229.87     12.85 o 
   3   5   9      105.72      103.60      9.56 o 
   4   5   9       36.99       38.45      7.19 o 
   5   5   9       72.55       74.53      9.01 o 
   6   5   9       20.30       22.79      7.14 o 
  -8   6   9        9.34        7.51     10.35 o 
  -7   6   9        1.65        6.57      6.87 o 
  -6   6   9       18.12       13.98      6.61 o 
  -5   6   9        0.44        2.66      5.30 o 
  -4   6   9        6.97        8.67      5.95 o 
  -3   6   9        8.48        4.85      4.13 o 
  -2   6   9        7.22        7.21      3.97 o 
  -1   6   9        9.64        7.45      4.06 o 
   0   6   9       13.41       14.49      5.29 o 
   1   6   9        9.39        4.93      5.11 o 
   2   6   9       51.42       54.06      7.76 o 
   3   6   9       48.60       43.32      7.53 o 
   4   6   9        1.97       -2.43      5.43 o 
   5   6   9        0.04       -5.18      5.28 o 
   6   6   9        0.45       -1.02      6.31 o 
  -7   7   9      101.86      110.83     11.15 o 
  -6   7   9        7.38        5.19      6.17 o 
  -5   7   9       42.39       49.24     12.02 o 
  -4   7   9       47.29       49.21      7.66 o 
  -3   7   9       39.54       42.46      5.71 o 
  -2   7   9       83.43       87.70      6.85 o 
  -1   7   9      581.83      569.97     15.25 o 
   0   7   9      291.70      305.46     24.37 o 
   1   7   9       23.38       29.41      6.73 o 
   2   7   9        8.28        6.24      5.89 o 
   3   7   9      121.30      111.97     10.60 o 
   4   7   9       71.99       67.09      9.20 o 
   5   7   9      118.30      133.29     11.50 o 
   6   7   9        4.67        5.15      6.96 o 
  -7   8   9        0.16        4.31      7.04 o 
  -6   8   9        6.20        7.42      6.31 o 
  -5   8   9        1.17       -3.17      8.01 o 
  -4   8   9        0.58       -5.71      5.71 o 
  -3   8   9        0.00       -2.94      4.18 o 
  -2   8   9       18.70       20.52      5.09 o 
  -1   8   9        0.29        2.38      4.35 o 
   0   8   9        1.36        3.22      5.47 o 
   1   8   9        3.91        6.21      5.81 o 
   2   8   9      108.84      110.64     10.61 o 
   3   8   9        0.16       -3.45      5.69 o 
   4   8   9       43.43       32.63      8.01 o 
   5   8   9       34.05       36.28      8.37 o 
  -7   9   9       18.09       27.20     11.85 o 
  -6   9   9       26.81       35.51      8.10 o 
  -5   9   9        4.19       -0.67      7.68 o 
  -4   9   9       34.29       40.01      8.93 o 
  -3   9   9       44.21       44.26      6.21 o 
  -2   9   9      114.24      122.68      8.40 o 
  -1   9   9      142.68      154.03     11.69 o 
   0   9   9      141.35      151.86     11.95 o 
   1   9   9      220.48      219.80     14.00 o 
   2   9   9       59.98       51.80      8.68 o 
   3   9   9       37.73       37.31      7.89 o 
   4   9   9       77.68       80.38     10.17 o 
   5   9   9       55.49       56.53     12.02 o 
  -6  10   9       20.73       26.38     11.52 o 
  -5  10   9       13.81       15.36      9.34 o 
  -4  10   9        7.74        0.70      6.68 o 
  -3  10   9       17.55       24.20      9.85 o 
  -2  10   9       39.79       52.48      8.83 o 
  -1  10   9       32.11       37.01      8.24 o 
   0  10   9        0.18       -4.61      5.99 o 
   1  10   9        2.88        2.95      6.94 o 
   2  10   9        9.22       13.24      7.31 o 
   3  10   9        4.84        4.99      6.57 o 
   4  10   9        2.18       -6.64      6.85 o 
  -5  11   9       51.00       52.58     12.52 o 
  -4  11   9      201.65      243.28     15.66 o 
  -3  11   9      182.13      241.53     24.37 o 
  -2  11   9      136.36      149.86     12.90 o 
  -1  11   9      161.99      169.53     13.68 o 
   0  11   9      102.80      116.23     11.99 o 
   1  11   9       18.94       28.81      8.37 o 
   2  11   9        9.55       10.61      7.66 o 
   3  11   9       54.95       62.51      9.93 o 
  -4  12   9        7.59        5.18     17.69 o 
  -3  12   9       15.38       22.87     19.36 o 
  -2  12   9        3.48       -2.00      7.61 o 
  -1  12   9       33.91       33.18      9.27 o 
   0  12   9       12.25       12.70      8.34 o 
   1  12   9        9.78       13.99      8.52 o 
   2  12   9        0.84       -1.24      7.73 o 
  -4  13   9       50.19       71.10     23.70 o 
  -3  13   9       32.66       44.24     20.03 o 
  -2  13   9       25.21       35.12     10.14 o 
  -1  13   9      145.28      135.57     13.77 o 
   0  13   9       20.74       21.61      8.87 o 
   1  13   9       35.08       36.26     10.21 o 
  -2  14   9        0.85       -4.50      9.85 o 
  -1  14   9        9.96        9.34     11.35 o 
  -7   0  10       78.03       67.60     13.85 o 
  -6   0  10      143.78      147.89     16.69 o 
  -5   0  10       84.87       93.64     14.19 o 
  -4   0  10       68.25       68.61     12.35 o 
  -3   0  10       24.02       20.86      7.34 o 
  -2   0  10       35.41       26.21      7.68 o 
  -1   0  10        2.92       -6.51      6.51 o 
   0   0  10      346.49      358.37     20.70 o 
   1   0  10      567.05      588.20     27.04 o 
   2   0  10       75.99       94.81     13.19 o 
   3   0  10       65.68       60.43     11.69 o 
   4   0  10      121.74      129.02     15.19 o 
   5   0  10       30.73       28.71     11.18 o 
  -7   1  10        0.36       -1.96      6.96 o 
  -6   1  10       13.88       11.87      7.14 o 
  -5   1  10        5.34        1.75      6.07 o 
  -4   1  10        2.60        1.04      5.92 o 
  -3   1  10       16.05       11.62      4.44 o 
  -2   1  10        2.44       -1.72      4.53 o 
  -1   1  10      121.62      116.51      9.14 o 
   0   1  10       10.28        7.83      5.25 o 
   1   1  10       29.11       25.93      6.49 o 
   2   1  10       17.46       14.35      6.24 o 
   3   1  10       10.41        6.79      5.95 o 
   4   1  10        1.13       -4.03      5.25 o 
   5   1  10       16.05       20.60      7.30 o 
  -7   2  10       70.76       76.06     10.27 o 
  -6   2  10      184.73      179.27     13.03 o 
  -5   2  10      167.98      181.71     12.62 o 
  -4   2  10      100.50      106.66     14.19 o 
  -3   2  10       62.81       58.19      5.97 o 
  -2   2  10       22.79       20.01      5.59 o 
  -1   2  10       23.61       25.41      5.95 o 
   0   2  10        3.56       -0.25      5.04 o 
   1   2  10      181.17      178.15     11.62 o 
   2   2  10      347.35      365.09     16.11 o 
   3   2  10       46.42       43.47      7.71 o 
   4   2  10       50.78       47.31      8.15 o 
   5   2  10      104.87      108.17     15.69 o 
  -7   3  10       71.75       69.46      9.85 o 
  -6   3  10        0.06        0.69      6.22 o 
  -5   3  10       34.38       31.85      7.42 o 
  -4   3  10       37.12       46.24     11.69 o 
  -3   3  10       63.73       68.58      6.34 o 
  -2   3  10      125.88      133.99      9.85 o 
  -1   3  10        4.82        4.03      5.31 o 
   0   3  10      308.92      315.74     15.04 o 
   1   3  10       66.06       73.93      8.96 o 
   2   3  10        1.38        2.55      6.00 o 
   3   3  10        0.12       -1.35      5.16 o 
   4   3  10        5.14        4.65      5.76 o 
   5   3  10        2.90        2.07      6.41 o 
  -7   4  10        5.99       16.69     11.01 o 
  -6   4  10       16.16       14.66      7.13 o 
  -5   4  10      106.08       93.78      9.96 o 
  -4   4  10      153.71      158.90     16.36 o 
  -3   4  10       60.60       59.03      7.18 o 
  -2   4  10      125.31      123.92      7.93 o 
  -1   4  10      113.49      117.84      9.55 o 
   0   4  10       27.11       29.15      6.55 o 
   1   4  10      166.36      167.42     11.62 o 
   2   4  10       38.07       41.19      7.67 o 
   3   4  10       59.54       52.27      8.31 o 
   4   4  10       66.90       74.68      9.08 o 
   5   4  10      122.47      128.07     11.78 o 
  -7   5  10        4.19        2.17     10.85 o 
  -6   5  10        2.26        1.45      6.60 o 
  -5   5  10        2.48       -1.48      5.95 o 
  -4   5  10        0.15       -1.50      8.01 o 
  -3   5  10       12.74       15.55      5.18 o 
  -2   5  10       19.07       16.52      5.09 o 
  -1   5  10       16.54       15.67      4.95 o 
   0   5  10        7.79       11.22      6.00 o 
   1   5  10       54.63       57.15      8.32 o 
   2   5  10       23.75       21.29      6.91 o 
   3   5  10        6.50        7.15      6.25 o 
   4   5  10        7.50       12.68      6.73 o 
   5   5  10        7.07        1.50      9.51 o 
  -6   6  10        8.47        5.47      7.26 o 
  -5   6  10       45.19       42.74      8.37 o 
  -4   6  10       45.07       37.89     11.35 o 
  -3   6  10       34.27       36.02      7.48 o 
  -2   6  10      100.25      104.62      8.01 o 
  -1   6  10      177.14      181.59      9.60 o 
   0   6  10       49.13       58.35      8.46 o 
   1   6  10      115.94      103.45     10.26 o 
   2   6  10       81.53       75.14      9.56 o 
   3   6  10       72.98       70.76      9.32 o 
   4   6  10       39.61       40.01      8.26 o 
  -6   7  10        1.05        0.81      6.84 o 
  -5   7  10        0.43       -1.17      8.68 o 
  -4   7  10        0.24       -6.17      7.84 o 
  -3   7  10        9.80        9.36      6.84 o 
  -2   7  10        0.02       -0.04      4.81 o 
  -1   7  10        1.15        0.16      4.74 o 
   0   7  10       62.21       71.10     12.68 o 
   1   7  10       13.18       16.47      7.23 o 
   2   7  10       34.31       28.54      8.02 o 
   3   7  10        3.45        0.49      6.56 o 
   4   7  10       12.29        6.68     10.18 o 
  -6   8  10       20.41       31.22     12.35 o 
  -5   8  10       48.26       58.92     13.69 o 
  -4   8  10       41.22       36.89     11.69 o 
  -3   8  10       39.57       37.94      8.30 o 
  -2   8  10      116.68      129.24     10.10 o 
  -1   8  10      151.55      161.61     12.43 o 
   0   8  10      125.24      147.46     13.61 o 
   1   8  10       77.25       77.92     11.52 o 
   2   8  10        3.72       11.74      7.35 o 
   3   8  10       12.32       11.60      7.53 o 
  -5   9  10        1.60        0.50      9.34 o 
  -4   9  10       23.84       24.54     10.85 o 
  -3   9  10       24.45       18.76      7.97 o 
  -2   9  10        8.97        4.65      7.47 o 
  -1   9  10       35.36       42.83      9.17 o 
   0   9  10        3.75        1.13      6.94 o 
   1   9  10       19.78       17.78      8.00 o 
   2   9  10       14.75       11.24      7.84 o 
  -4  10  10        3.36        5.01      9.68 o 
  -3  10  10       30.10       22.87     15.02 o 
  -2  10  10      233.97      260.14     16.10 o 
  -1  10  10      190.24      214.58     15.02 o 
   0  10  10       89.79      106.67     12.77 o 
   1  10  10       21.37       22.44      8.58 o 
  -3  11  10       41.65       45.40     18.20 o 
  -2  11  10        0.72       -3.25      8.59 o 
  -1  11  10       15.31       16.62      9.76 o 
   0  11  10        7.90       11.68      9.26 o 
  -5   1  11       16.08       14.71      7.64 o 
  -4   1  11       55.88       58.28      8.77 o 
  -3   1  11       81.41       81.92      9.38 o 
  -2   1  11        9.39       10.88      6.73 o 
  -1   1  11        6.45        3.93      6.61 o 
   0   1  11      143.87      134.27     11.21 o 
   1   1  11       99.37      103.49     10.51 o 
   2   1  11       75.35       80.94      9.96 o 
   3   1  11       97.42       95.98     10.67 o 
  -5   2  11        3.17        4.82      7.19 o 
  -4   2  11       13.05       12.24      7.26 o 
  -3   2  11       77.98       75.07      8.85 o 
  -2   2  11       22.32       17.71      7.48 o 
  -1   2  11      105.90       95.52     10.03 o 
   0   2  11       68.06       59.14      9.01 o 
   1   2  11        8.38       11.29      7.03 o 
   2   2  11        0.06       -0.29      6.66 o 
   3   2  11        0.95       -8.52     10.02 o 
  -5   3  11       42.36       35.04      8.60 o 
  -4   3  11       42.00       43.56     12.02 o 
  -3   3  11       57.37       62.05      8.73 o 
  -2   3  11      123.10      125.91      8.77 o 
  -1   3  11       62.70       65.70      8.96 o 
   0   3  11       61.41       59.59      9.12 o 
   1   3  11       25.16       20.38      7.49 o 
   2   3  11       27.95       28.17      8.07 o 
  -5   4  11        1.95        2.01     10.18 o 
  -4   4  11        4.21       -1.50      8.35 o 
  -3   4  11        0.15       -2.68      6.24 o 
  -2   4  11       33.80       28.11      6.29 o 
  -1   4  11        0.51       -1.11      6.39 o 
   0   4  11        7.08        2.43      6.85 o 
   1   4  11        0.60       -2.15      6.79 o 
   2   4  11        0.23       -6.43      6.43 o 
  -4   5  11       40.76       41.06     12.18 o 
  -3   5  11       70.20       79.94     10.02 o 
  -2   5  11       85.26       91.85      8.34 o 
  -1   5  11        7.62        9.72      5.49 o 
   0   5  11       23.55       20.01      7.55 o 
   1   5  11       51.71       51.92     13.10 o 
   2   5  11       43.53       36.99      9.18 o 
  -4   6  11        0.88       -2.50     10.02 o 
  -3   6  11        1.30        1.90      6.77 o 
  -2   6  11        0.52       -0.40      5.49 o 
  -1   6  11        0.71        1.63      5.73 o 
   0   6  11        0.18       -0.59      6.66 o 
   1   6  11       20.05       18.95      8.17 o 
  -4   7  11       19.04        9.18     10.35 o 
  -3   7  11       31.36       36.77      9.35 o 
  -2   7  11       71.13       80.05     10.02 o 
  -1   7  11       95.03      104.19     14.69 o 
   0   7  11       60.41       68.80     10.61 o 
   1   7  11       18.72       20.86     12.02 o 
  -3   8  11        1.99        1.51      8.26 o 
  -2   8  11        0.33       -4.23      7.36 o 
  -1   8  11       10.36        4.91      8.26 o 
   0   8  11       18.85       14.35     11.52 o 
  -2   0  12       16.84       15.36     12.18 o 
  -1   0  12       15.83        9.68     12.18 o 
  -2   1  12        0.15       -5.42      7.59 o 
  -1   1  12       31.26       19.89      8.85 o 
  -1   2  12       83.48       97.18     11.92 o 
                                                 
